# Supplementary material for: PreImplantation factor (PIF*) promotes embryotrophic and neuroprotective decidual genes: effect negated by epidermal growth factor
Source: J Neurodev Disord. 2014 Sep 11;6(1):36. doi: 10.1186/1866-1955-6-36 (PMC4470351; doi:10.1186/1866-1955-6-36)
Supplement: Additional file 2 — PIF effect on HESC global proteome in comparison with vehicle-treated control. HESC were exposed to PIF for 24 h. Subsequently, the cells were collected, washed, and media extracted, and proteins were analyzed by semi-quantitative mass spectrometry. Data was analyzed by comparing PIF treated vs. control, where p < 0.05 was considered statistically significant. [file 1866-1955-6-36-S2.xls]

## Sheet: ALL
				Control	Control	Control	PIF	PIF	PIF
Gene Name	Protein Name	Accession Number	Molecular Weight	38161	38162	38163	38164	38165	38166	P-value
SORBS1	SORBS1 Isoform 9 of Sorbin and SH3 domain-containing protein 1	IPI00002491 (+6)	87 kDa	9	10	7	17	18	20	0.0015
IQGAP1	IQGAP1 Ras GTPase-activating-like protein IQGAP1	IPI00009342	189 kDa	77	81	75	63	64	60	0.002
RPS15	RPS15 40S ribosomal protein S15	IPI00216153	17 kDa	1	2	1	4	5	5	0.0021
CLTC	CLTC Isoform 1 of Clathrin heavy chain 1	IPI00024067 (+1)	192 kDa	157	154	161	174	175	180	0.0023
CAV1	CAV1 Isoform Alpha of Caveolin-1	IPI00009236	20 kDa	9	8	9	15	13	15	0.0047
BAG2	BAG2 BAG family molecular chaperone regulator 2	IPI00000643	24 kDa	1	5	4	12	12	16	0.0051
PPIC	PPIC Peptidyl-prolyl cis-trans isomerase C	IPI00024129	23 kDa	0	0	0	1	1	2	0.01
TSG101	TSG101 Isoform 1 of Tumor susceptibility gene 101 protein	IPI00018434	44 kDa	0	0	0	1	2	1	0.01
TRIM5	TRIM5 Uncharacterized protein TRIM5	IPI00394971 (+3)	56 kDa	0	0	0	2	1	1	0.01
OCRL	OCRL Isoform B of Inositol polyphosphate 5-phosphatase OCRL-1	IPI00480049 (+2)	103 kDa	1	2	1	0	0	0	0.01
FKBP15	FKBP15 Isoform 1 of FK506-binding protein 15	IPI00853400	134 kDa	1	2	2	4	4	3	0.0132
PPFIBP1	PPFIBP1 Isoform 2 of Liprin-beta-1	IPI00179172 (+2)	113 kDa	1	1	0	3	3	2	0.0132
FBLN2	FBLN2 Fibulin-2 precursor	IPI00023824 (+1)	127 kDa	1	0	1	2	3	3	0.0132
RPL8	RPL8 60S ribosomal protein L8	IPI00012772 (+1)	28 kDa	6	5	6	9	10	8	0.0154
HADHA	HADHA Trifunctional enzyme subunit alpha, mitochondrial precursor	IPI00031522	83 kDa	16	12	11	20	22	21	0.0163
RPL18A	RPL18A 60S ribosomal protein L18a	IPI00026202	21 kDa	3	2	6	8	12	12	0.0175
EIF5B	EIF5B Eukaryotic translation initiation factor 5B	IPI00299254	139 kDa	12	14	11	9	5	6	0.0191
TXNDC5;MUTED	TXNDC5;MUTED Thioredoxin domain-containing protein 5 precursor	IPI00171438 (+1)	48 kDa	6	6	4	3	3	3	0.02
PLCB3	PLCB3 1-phosphatidylinositol-4,5-bisphosphate phosphodiesterase beta-3	IPI00010400 (+1)	139 kDa	3	4	2	1	1	1	0.02
GPX8	GPX8 Probable glutathione peroxidase 8	IPI00291695	24 kDa	0	0	0	1	2	3	0.02
RBM3	RBM3 Putative RNA-binding protein 3	IPI00024320	17 kDa	0	0	0	2	1	3	0.02
CTTN	CTTN Src substrate cortactin	IPI00029601	62 kDa	13	14	13	16	22	21	0.02
ERLIN1	ERLIN1 ER lipid raft associated 1	IPI00007940	39 kDa	5	4	3	0	0	0	0.0202
PRDX6	PRDX6 Peroxiredoxin-6	IPI00220301	25 kDa	7	5	8	12	14	17	0.0204
RPL31	RPL31 60S ribosomal protein L31	IPI00026302 (+2)	14 kDa	2	1	3	6	5	4	0.0213
RAD50	RAD50 Isoform 1 of DNA repair protein RAD50	IPI00305282 (+1)	154 kDa	12	12	10	9	6	7	0.0224
ARCN1	ARCN1 Coatomer subunit delta	IPI00514053	57 kDa	4	6	6	9	8	11	0.0224
SDHA	SDHA 57 kDa protein	IPI00217143 (+2)	57 kDa	1	0	1	2	3	2	0.0241
HSPB1	HSPB1 Heat shock protein beta-1	IPI00025512	23 kDa	9	4	8	14	13	19	0.0257
MYLK	MYLK Isoform 2 of Myosin light chain kinase, smooth muscle	IPI00221255 (+4)	203 kDa	52	54	53	65	61	67	0.0258
RPL38	RPL38 60S ribosomal protein L38	IPI00215790	8 kDa	2	0	2	4	4	5	0.0276
UCHL1	UCHL1 Ubiquitin carboxyl-terminal hydrolase isozyme L1	IPI00018352	25 kDa	3	0	2	6	4	6	0.0295
AP3D1	AP3D1 Isoform 1 of AP-3 complex subunit delta-1	IPI00411453 (+1)	130 kDa	11	15	11	9	7	6	0.03
PDCD6IP	PDCD6IP Dopamine receptor interacting protein 4	IPI00871576	97 kDa	10	8	10	12	18	18	0.03
P4HB	P4HB Protein disulfide-isomerase precursor	IPI00010796	57 kDa	17	19	13	23	22	27	0.0303
EIF5A	EIF5A Isoform 2 of Eukaryotic translation initiation factor 5A-1	IPI00376005 (+1)	20 kDa	1	1	1	4	4	6	0.0315
EIF3A	EIF3A Eukaryotic translation initiation factor 3 subunit A	IPI00029012	167 kDa	27	31	27	21	24	22	0.033
RPS8	RPS8 40S ribosomal protein S8	IPI00216587 (+1)	24 kDa	8	6	9	11	16	15	0.037
AGRN	AGRN Agrin precursor	IPI00374563	215 kDa	0	0	2	3	4	3	0.0373
SRP68	SRP68 Isoform 1 of Signal recognition particle 68 kDa protein	IPI00168388	71 kDa	12	12	11	10	10	10	0.0377
CTSK	CTSK Cathepsin K precursor	IPI00300599	37 kDa	0	0	0	2	1	2	0.0377
MT-CO2	MT-CO2 Cytochrome c oxidase subunit 2	IPI00017510	26 kDa	0	0	0	2	1	2	0.0377
NFIX	NFIX Nuclear factor 1	IPI00011507 (+5)	24 kDa	2	2	1	0	0	0	0.0377
SH3BGRL	SH3BGRL SH3 domain-binding glutamic acid-rich-like protein	IPI00025318	13 kDa	2	0	2	3	5	4	0.039
RPL10	RPL10 60S ribosomal protein L10	IPI00554723 (+2)	25 kDa	2	1	4	8	16	10	0.0391
CTNND1	CTNND1 Isoform 1AB of Catenin delta-1	IPI00182469 (+8)	107 kDa	4	5	5	6	7	8	0.0395
SLC16A1	SLC16A1 Monocarboxylate transporter 1	IPI00024650	54 kDa	6	5	4	3	3	2	0.0395
LOC284889;MIF	LOC284889;MIF Macrophage migration inhibitory factor	IPI00293276	12 kDa	1	0	1	2	3	4	0.0395
EEA1	EEA1 Early endosome antigen 1	IPI00329536	162 kDa	43	41	54	36	33	29	0.04
PDIA3	PDIA3 Protein disulfide-isomerase A3 precursor	IPI00025252	57 kDa	22	19	12	24	30	29	0.04
CFL1	CFL1 Cofilin-1	IPI00012011	19 kDa	7	6	10	13	14	14	0.0406
EPRS	EPRS Bifunctional aminoacyl-tRNA synthetase	IPI00013452	171 kDa	36	36	32	31	29	29	0.0439
EMD	EMD Emerin	IPI00032003	29 kDa	4	4	3	2	3	2	0.0474
MAPRE1	MAPRE1 Microtubule-associated protein RP/EB family member 1	IPI00017596	30 kDa	1	2	1	3	2	3	0.0474
NDUFS3	NDUFS3 NADH dehydrogenase [ubiquinone] iron-sulfur protein 3, mitochondrial precursor	IPI00025796	30 kDa	1	0	0	2	1	2	0.0474
RPL26	RPL26 60S ribosomal protein L26	IPI00027270	17 kDa	7	3	6	9	13	9	0.0495
CAPNS1	CAPNS1 Calpain small subunit 1	IPI00025084	28 kDa	1	0	1	4	2	5	0.05
RPS23	RPS23 40S ribosomal protein S23	IPI00218606 (+3)	16 kDa	0	0	1	2	5	3	0.05
LDHA	LDHA Isoform 1 of L-lactate dehydrogenase A chain	IPI00217966	37 kDa	25	29	26	22	16	21	0.05
RPL24	RPL24 60S ribosomal protein L24	IPI00306332 (+2)	18 kDa	4	3	6	7	10	7	0.0514
CHCHD3	CHCHD3 Coiled-coil-helix-coiled-coil-helix domain-containing protein 3, mitochondrial precursor	IPI00015833	26 kDa	5	0	4	9	6	10	0.0517
EMILIN1	EMILIN1 EMILIN-1 precursor	IPI00013079	107 kDa	8	2	4	8	12	12	0.0533
RPL15	RPL15 60S ribosomal protein L15	IPI00470528 (+1)	24 kDa	12	13	9	17	15	14	0.055
LGALS3	LGALS3 Galectin-3	IPI00465431	26 kDa	4	0	1	6	4	7	0.055
SERPINE2	SERPINE2 Glia-derived nexin precursor	IPI00009890	44 kDa	6	4	5	2	2	4	0.0572
SEC22B	SEC22B Vesicle-trafficking protein SEC22b	IPI00006865	25 kDa	1	1	3	3	4	5	0.0572
ARHGDIA	ARHGDIA Rho GDP-dissociation inhibitor 1	IPI00003815 (+2)	23 kDa	1	0	2	4	2	4	0.0572
EFHD2	EFHD2 EF-hand domain-containing protein D2	IPI00060181	27 kDa	0	0	2	4	2	3	0.0572
FN1	FN1 fibronectin 1 isoform 4 preproprotein	IPI00414283 (+1)	257 kDa	101	27	100	139	180	142	0.0684
STIP1	STIP1 Stress-induced-phosphoprotein 1	IPI00013894 (+1)	63 kDa	4	2	4	5	7	5	0.0686
LOC100133931;RPL17;LOC100133240	LOC100133931;RPL17;LOC100133240 60S ribosomal protein L17	IPI00413324 (+1)	21 kDa	7	3	7	8	11	14	0.0712
FLNC	FLNC Isoform 1 of Filamin-C	IPI00178352 (+1)	291 kDa	334	339	358	367	428	392	0.0729
UPF1	UPF1 Isoform 1 of Regulator of nonsense transcripts 1	IPI00034049 (+1)	124 kDa	16	19	17	16	14	14	0.0734
PDAP1	PDAP1 28 kDa heat- and acid-stable phosphoprotein	IPI00013297	21 kDa	3	3	2	2	0	0	0.0748
FBN1	FBN1 Fibrillin-1 precursor	IPI00328113	312 kDa	3	0	7	8	22	16	0.0772
RPL22	RPL22 60S ribosomal protein L22	IPI00219153 (+1)	15 kDa	5	2	6	6	10	9	0.0782
VCAN	VCAN Isoform V1 of Versican core protein precursor	IPI00215628	265 kDa	19	20	25	30	24	28	0.0791
EIF4A2	EIF4A2 Isoform 1 of Eukaryotic initiation factor 4A-II	IPI00328328 (+1)	46 kDa	12	14	9	7	6	9	0.084
FLII	FLII Protein flightless-1 homolog	IPI00031023	145 kDa	17	18	15	15	9	11	0.085
TNS1	TNS1 Tensin-1	IPI00307545	186 kDa	10	6	12	16	13	14	0.085
PFN2	PFN2 Isoform IIb of Profilin-2	IPI00107555 (+1)	15 kDa	2	0	1	2	5	4	0.0854
CAPZB	CAPZB Capping protein	IPI00218782 (+1)	34 kDa	3	3	4	5	4	6	0.0877
CLIC1	CLIC1 Chloride intracellular channel protein 1	IPI00010896	27 kDa	2	3	2	5	3	4	0.0877
TPI1	TPI1 Isoform 1 of Triosephosphate isomerase	IPI00465028	31 kDa	2	0	1	6	2	5	0.0877
TBL2	TBL2 Transducin beta-like 2 protein	IPI00000948	50 kDa	4	3	2	1	2	1	0.0877
LARP1	LARP1 Isoform 1 of La-related protein 1	IPI00185919 (+2)	124 kDa	4	3	2	2	1	1	0.0877
RAB5C	RAB5C Ras-related protein Rab-5C	IPI00016339	23 kDa	2	0	1	3	2	3	0.0877
C9orf19	C9orf19 Golgi-associated plant pathogenesis-related protein 1	IPI00007067 (+3)	17 kDa	1	0	0	1	2	3	0.0877
GANAB	GANAB Isoform 1 of Neutral alpha-glucosidase AB precursor	IPI00383581	107 kDa	20	24	21	29	24	25	0.0897
ILK	ILK Integrin-linked protein kinase	IPI00013219	51 kDa	12	14	10	6	10	9	0.0927
EEF2	EEF2 Elongation factor 2	IPI00186290	95 kDa	39	46	40	28	39	33	0.0969
EEF1D	EEF1D Elongation factor 1-delta	IPI00023048	31 kDa	10	7	7	13	9	12	0.1
ARL8B	ARL8B ADP-ribosylation factor-like protein 8B	IPI00018871	22 kDa	0	1	0	2	5	7	0.1008
HSPD1	HSPD1 60 kDa heat shock protein, mitochondrial precursor	IPI00784154	61 kDa	8	6	8	10	8	10	0.1012
XPOT	XPOT Exportin-T	IPI00306290	110 kDa	3	4	4	2	3	3	0.1012
AHCY	AHCY Adenosylhomocysteinase	IPI00012007	48 kDa	4	3	3	3	2	2	0.1012
BAG3	BAG3 BAG family molecular chaperone regulator 3	IPI00641582	62 kDa	3	4	3	2	3	2	0.1012
ADD3	ADD3 Isoform 2 of Gamma-adducin	IPI00004408 (+1)	79 kDa	3	2	3	1	2	2	0.1012
MYO9B	MYO9B myosin IXB	IPI00306933 (+2)	243 kDa	3	3	2	2	1	2	0.1012
ADAR	ADAR Isoform 1 of Double-stranded RNA-specific adenosine deaminase	IPI00394665 (+2)	136 kDa	2	1	2	3	2	3	0.1012
LAMP2	LAMP2 Isoform LAMP-2A of Lysosome-associated membrane glycoprotein 2 precursor	IPI00009030 (+2)	45 kDa	2	3	2	1	1	2	0.1012
PSMC1	PSMC1 26S protease regulatory subunit 4	IPI00011126	49 kDa	2	1	1	2	3	2	0.1012
EIF3H	EIF3H Eukaryotic translation initiation factor 3 subunit 3	IPI00647650	42 kDa	2	3	2	1	1	2	0.1012
KPNA6	KPNA6 Importin subunit alpha-7	IPI00747764	60 kDa	1	1	2	2	3	2	0.1012
DC2	DC2 UPF0527 membrane protein	IPI00183603	17 kDa	1	0	1	1	2	2	0.1012
MBNL1	MBNL1 Isoform EXP42 of Muscleblind-like protein 1	IPI00021692 (+6)	42 kDa	2	2	1	1	1	0	0.1012
GOPC	GOPC Isoform 1 of Golgi-associated PDZ and coiled-coil motif-containing protein	IPI00186721 (+3)	51 kDa	2	2	1	1	1	0	0.1012
RBM39	RBM39 Isoform 1 of RNA-binding protein 39	IPI00163505 (+4)	59 kDa	2	1	2	1	0	1	0.1012
ATP6V1E1	ATP6V1E1 Vacuolar proton pump subunit E 1	IPI00003856 (+1)	26 kDa	1	0	0	2	1	1	0.1012
COX6C	COX6C Cytochrome c oxidase polypeptide VIc precursor	IPI00015972	9 kDa	0	0	1	1	1	2	0.1012
TCOF1	TCOF1 Treacher Collins-Franceschetti syndrome 1 isoform a	IPI00165041 (+4)	148 kDa	0	0	1	1	2	1	0.1012
EPN1	EPN1 Isoform 1 of Epsin-1	IPI00002495 (+3)	58 kDa	0	0	1	1	2	1	0.1012
DIP2B	DIP2B Isoform 1 of Disco-interacting protein 2 homolog B	IPI00465045	171 kDa	0	0	1	1	2	1	0.1012
RPS12	RPS12 ribosomal protein S12	IPI00847579	15 kDa	4	1	2	4	6	4	0.1024
CSRP2	CSRP2 Cysteine and glycine-rich protein 2	IPI00002824	21 kDa	4	2	6	5	10	9	0.105
MYO1E	MYO1E Myosin-Ie	IPI00329672	127 kDa	6	7	10	14	9	15	0.1088
PGM5	PGM5 Isoform 1 of Phosphoglucomutase-like protein 5	IPI00014852	62 kDa	1	3	2	5	11	6	0.1111
RPL11	RPL11 Isoform 1 of 60S ribosomal protein L11	IPI00376798	20 kDa	4	2	2	4	5	4	0.1114
PDLIM2	PDLIM2 Isoform 1 of PDZ and LIM domain protein 2	IPI00396593 (+1)	37 kDa	3	1	1	3	3	4	0.1114
EIF4H	EIF4H Isoform Long of Eukaryotic translation initiation factor 4H	IPI00014263	27 kDa	3	1	1	3	4	3	0.1114
GSTO1	GSTO1 Glutathione transferase omega-1	IPI00019755 (+1)	28 kDa	1	0	1	3	1	3	0.1114
RHOG	RHOG Rho-related GTP-binding protein RhoG precursor	IPI00017342	21 kDa	2	0	0	2	3	2	0.1114
RPL36	RPL36 60S ribosomal protein L36	IPI00216237	12 kDa	8	6	8	9	12	9	0.1132
SNTB2	SNTB2 Isoform 1 of Beta-2-syntrophin	IPI00009505	58 kDa	5	3	5	5	8	8	0.1132
DYNLL1	DYNLL1 Dynein light chain 1, cytoplasmic	IPI00019329	10 kDa	2	0	3	3	5	4	0.1137
CTSA	CTSA Lysosomal protective protein precursor	IPI00021794 (+1)	54 kDa	1	0	2	2	5	3	0.1137
STOM	STOM Erythrocyte band 7 integral membrane protein	IPI00219682	32 kDa	2	1	2	6	3	8	0.1153
TAF15	TAF15 Isoform Short of TATA-binding protein-associated factor 2N	IPI00020194 (+2)	62 kDa	3	7	4	8	6	10	0.1161
RAI14	RAI14 Isoform 2 of Ankycorbin	IPI00292953 (+2)	110 kDa	29	18	38	43	37	50	0.1179
NUMA1	NUMA1 Isoform 2 of Nuclear mitotic apparatus protein 1	IPI00006196 (+2)	237 kDa	6	2	7	8	8	14	0.1179
TOP1	TOP1 DNA topoisomerase 1	IPI00413611	91 kDa	6	11	9	7	5	3	0.1194
hCG_18290	hCG_18290 Uncharacterized protein ENSP00000275524	IPI00005589 (+2)	16 kDa	8	5	8	10	12	8	0.121
ADD1	ADD1 Isoform 1 of Alpha-adducin	IPI00019901 (+2)	81 kDa	5	7	3	1	1	4	0.121
PTK7	PTK7 PTK7 protein tyrosine kinase 7 isoform b precursor	IPI00170814 (+1)	114 kDa	13	15	9	7	7	10	0.1222
RPS7	RPS7 40S ribosomal protein S7	IPI00013415	22 kDa	4	0	9	6	15	16	0.1234
CAPN2	CAPN2 Calpain-2 catalytic subunit precursor	IPI00289758 (+1)	80 kDa	13	15	12	14	21	20	0.124
RPSA	RPSA 33 kDa protein	IPI00413108 (+1)	33 kDa	4	5	5	3	4	1	0.124
DYNC1I2	DYNC1I2 Isoform 2C of Cytoplasmic dynein 1 intermediate chain 2	IPI00216348 (+4)	68 kDa	4	4	5	1	2	4	0.124
GSTP1	GSTP1 Glutathione S-transferase P	IPI00219757 (+1)	23 kDa	2	0	3	3	4	4	0.124
KHDRBS1	KHDRBS1 Isoform 1 of KH domain-containing, RNA-binding, signal transduction-associated protein 1	IPI00008575 (+2)	48 kDa	1	1	0	3	4	1	0.124
RPL36AL	RPL36AL 60S ribosomal protein L36a-like	IPI00056494 (+1)	12 kDa	0	0	1	1	4	2	0.124
IPO5	IPO5 importin 5	IPI00793443	126 kDa	1	0	0	2	1	4	0.124
RAB11B	RAB11B Ras-related protein Rab-11B	IPI00020436 (+2)	24 kDa	0	0	1	1	2	4	0.124
HNRNPU	HNRNPU Isoform Short of Heterogeneous nuclear ribonucleoprotein U	IPI00479217 (+2)	89 kDa	25	18	29	34	30	30	0.1257
GOLGA3	GOLGA3 Isoform 1 of Golgin subfamily A member 3	IPI00305267 (+2)	167 kDa	17	22	15	15	11	13	0.1265
RPL9	RPL9 60S ribosomal protein L9	IPI00031691	22 kDa	5	3	4	6	9	13	0.1271
DBN1	DBN1 Isoform 1 of Drebrin	IPI00003406 (+1)	71 kDa	18	12	16	17	22	20	0.1308
CIRBP	CIRBP Cold-inducible RNA-binding protein	IPI00180954	19 kDa	2	0	2	2	4	3	0.1318
DSTN	DSTN Destrin	IPI00473014	19 kDa	2	0	2	2	3	4	0.1318
RPS27A;UBC;UBB	RPS27A;UBC;UBB ubiquitin and ribosomal protein S27a precursor	IPI00179330	18 kDa	21	15	18	19	30	30	0.1321
YWHAB	YWHAB Isoform Long of 14-3-3 protein beta/alpha	IPI00216318 (+1)	28 kDa	0	3	5	7	4	11	0.1347
LMNB2	LMNB2 Lamin-B2	IPI00009771 (+1)	70 kDa	11	0	13	13	23	16	0.136
ARPC3	ARPC3 Actin-related protein 2/3 complex subunit 3	IPI00005162	21 kDa	2	0	2	3	3	7	0.1377
TNKS1BP1	TNKS1BP1 Isoform 1 of 182 kDa tankyrase 1-binding protein	IPI00304589 (+1)	182 kDa	9	7	9	9	13	11	0.1393
MRC2	MRC2 Macrophage mannose receptor 2 precursor	IPI00005707	167 kDa	10	9	9	7	8	9	0.1393
CAPZA1	CAPZA1 F-actin-capping protein subunit alpha-1	IPI00005969	33 kDa	8	7	6	6	5	6	0.1393
MAPK1	MAPK1 Mitogen-activated protein kinase 1	IPI00003479	41 kDa	1	2	0	2	2	3	0.1393
ATP5J2	ATP5J2 Isoform 2 of ATP synthase subunit f, mitochondrial	IPI00219291 (+1)	10 kDa	1	0	1	1	2	3	0.1393
PSMD12	PSMD12 26S proteasome non-ATPase regulatory subunit 12	IPI00185374	53 kDa	2	3	1	1	0	1	0.1393
SNX9	SNX9 Sorting nexin-9	IPI00001883 (+1)	67 kDa	1	3	2	0	1	1	0.1393
RPS5	RPS5 40S ribosomal protein S5	IPI00008433	23 kDa	2	0	3	3	3	5	0.1447
RPLP0	RPLP0 60S acidic ribosomal protein P0	IPI00008530	34 kDa	6	11	6	4	2	6	0.1448
RPS4X	RPS4X 40S ribosomal protein S4, X isoform	IPI00217030	30 kDa	14	14	10	23	13	23	0.1463
PPP1CA	PPP1CA protein phosphatase 1, catalytic subunit, alpha isoform 3	IPI00027423 (+1)	39 kDa	6	7	7	0	6	0	0.148
RHOC	RHOC Rho-related GTP-binding protein RhoC precursor	IPI00027434 (+1)	22 kDa	6	2	2	4	8	8	0.1518
BCLAF1	BCLAF1 Isoform 1 of Bcl-2-associated transcription factor 1	IPI00006079 (+3)	106 kDa	0	0	2	1	3	3	0.1518
YWHAH	YWHAH 14-3-3 protein eta	IPI00216319	28 kDa	4	0	3	7	3	6	0.1523
DIAPH1	DIAPH1 diaphanous 1 isoform 2	IPI00030876 (+3)	141 kDa	9	8	9	8	5	3	0.1548
RAB1B	RAB1B Ras-related protein Rab-1B	IPI00008964 (+2)	22 kDa	1	0	0	1	4	6	0.1548
AARS	AARS Alanyl-tRNA synthetase, cytoplasmic	IPI00027442	107 kDa	14	12	15	15	15	18	0.155
LONP1	LONP1 Lon protease homolog, mitochondrial precursor	IPI00005158 (+1)	106 kDa	12	10	12	6	11	8	0.1572
CAD	CAD CAD protein	IPI00301263 (+1)	243 kDa	8	13	13	15	15	15	0.1588
SPCS2	SPCS2 Signal peptidase complex subunit 2	IPI00472939	25 kDa	0	0	0	2	2	7	0.1588
CTSD	CTSD Cathepsin D precursor	IPI00011229 (+1)	45 kDa	1	0	1	6	1	5	0.1667
RPS14	RPS14 40S ribosomal protein S14	IPI00026271	16 kDa	10	1	7	11	12	12	0.1675
PPIA	PPIA Peptidyl-prolyl cis-trans isomerase A	IPI00419585	18 kDa	14	1	7	17	17	11	0.1694
RPL14	RPL14 60S ribosomal protein L14	IPI00002821 (+3)	23 kDa	7	1	7	8	11	8	0.1716
CALR	CALR Calreticulin precursor	IPI00020599	48 kDa	2	4	2	2	1	1	0.1716
GPX1	GPX1 glutathione peroxidase 1 isoform 1	IPI00293975	22 kDa	2	0	2	2	3	3	0.1716
ACBD3	ACBD3 Golgi resident protein GCP60	IPI00009315	61 kDa	2	3	3	0	2	2	0.1716
IFI16	IFI16 Isoform 1 of Gamma-interferon-inducible protein Ifi-16	IPI00003443 (+3)	88 kDa	1	3	1	1	0	0	0.1716
EFHD1	EFHD1 EF-hand domain-containing protein D1	IPI00031091	27 kDa	1	0	0	7	1	4	0.1732
KANK2	KANK2 Isoform 1 of KN motif and ankyrin repeat domain-containing protein 2	IPI00470559 (+1)	91 kDa	7	8	9	9	20	15	0.1752
SSR4	SSR4 Translocon-associated protein subunit delta precursor	IPI00019385	20 kDa	1	0	1	1	4	2	0.1753
IGFBP7	IGFBP7 Insulin-like growth factor-binding protein 7 precursor	IPI00016915	29 kDa	2	4	1	1	0	1	0.1753
ACTN4	ACTN4 Alpha-actinin-4	IPI00013808	105 kDa	133	83	143	168	139	159	0.1794
PLS3	PLS3 plastin 3	IPI00216694	71 kDa	11	14	14	16	14	15	0.1817
LRRFIP1	LRRFIP1 Isoform 2 of Leucine-rich repeat flightless-interacting protein 1	IPI00006207 (+2)	86 kDa	7	10	7	6	7	5	0.1817
SLC25A11	SLC25A11 Mitochondrial 2-oxoglutarate/malate carrier protein	IPI00219729 (+1)	34 kDa	4	4	4	3	3	4	0.1835
PRDX4	PRDX4 Peroxiredoxin-4	IPI00011937	31 kDa	3	1	4	6	5	13	0.1835
PRPF19	PRPF19 Pre-mRNA-processing factor 19	IPI00004968	55 kDa	3	3	3	2	3	2	0.1835
DHX36	DHX36 Isoform 1 of Probable ATP-dependent RNA helicase DHX36	IPI00027415 (+4)	115 kDa	2	2	2	2	4	4	0.1835
ERGIC1	ERGIC1 Isoform 2 of Endoplasmic reticulum-Golgi intermediate compartment protein 1	IPI00003635 (+2)	22 kDa	1	1	1	2	1	2	0.1835
NXN	NXN Isoform 1 of Nucleoredoxin	IPI00304267	48 kDa	1	2	2	1	1	1	0.1835
RDX	RDX Radixin isoform b	IPI00017367	71 kDa	10	9	0	0	0	0	0.1846
HSPG2	HSPG2 Basement membrane-specific heparan sulfate proteoglycan core protein precursor	IPI00024284	469 kDa	32	8	52	50	67	47	0.1887
CSRP1	CSRP1 Cysteine and glycine-rich protein 1	IPI00442073	21 kDa	16	10	17	17	22	17	0.19
UBA1	UBA1 Ubiquitin-like modifier-activating enzyme 1	IPI00645078	118 kDa	6	6	5	10	6	13	0.191
PTRF	PTRF Isoform 1 of Polymerase I and transcript release factor	IPI00176903	43 kDa	47	39	46	44	55	60	0.1914
PRKCDBP	PRKCDBP Protein kinase C delta-binding protein	IPI00056334	28 kDa	17	19	18	20	21	28	0.1924
RPS10	RPS10 40S ribosomal protein S10	IPI00008438	19 kDa	2	3	5	8	4	5	0.1926
MATR3	MATR3 Matrin-3	IPI00017297 (+1)	95 kDa	17	1	13	22	17	21	0.1954
THBS1	THBS1 Thrombospondin-1 precursor	IPI00296099	129 kDa	32	37	38	40	41	37	0.1958
RPL12	RPL12 60S ribosomal protein L12	IPI00024933	18 kDa	6	4	5	5	10	10	0.1994
SFXN3	SFXN3 sideroflexin 3	IPI00793874 (+1)	36 kDa	3	3	3	0	3	1	0.1994
PSPC1	PSPC1 Isoform 1 of Paraspeckle component 1	IPI00103525	59 kDa	2	3	0	0	0	0	0.1994
PALLD	PALLD Isoform 3 of Palladin	IPI00855763 (+1)	109 kDa	45	38	42	41	60	53	0.2002
NOL5A	NOL5A Nucleolar protein 5A	IPI00411937	66 kDa	1	0	6	3	8	7	0.2018
TES	TES Isoform 1 of Testin	IPI00024097 (+2)	48 kDa	5	4	3	2	4	2	0.2051
PDHB	PDHB Isoform 1 of Pyruvate dehydrogenase E1 component subunit beta, mitochondrial precursor	IPI00003925 (+2)	39 kDa	2	3	1	0	0	2	0.2051
CAPZA2	CAPZA2 F-actin-capping protein subunit alpha-2	IPI00026182	33 kDa	3	5	5	1	4	3	0.2062
NAGK	NAGK N-acetyl-D-glucosamine kinase	IPI00296526	37 kDa	3	5	2	1	1	3	0.2062
LACTB	LACTB Isoform 1 of Serine beta-lactamase-like protein LACTB, mitochondrial precursor	IPI00294186	61 kDa	1	4	2	2	0	0	0.2062
EIF2S2	EIF2S2 Eukaryotic translation initiation factor 2 subunit 2	IPI00021728	38 kDa	6	8	2	1	3	3	0.2098
PICALM	PICALM Isoform 2 of Phosphatidylinositol-binding clathrin assembly protein	IPI00216184 (+5)	69 kDa	0	1	4	3	6	3	0.2099
ALDH1A1	ALDH1A1 Retinal dehydrogenase 1	IPI00218914	55 kDa	5	7	4	8	6	7	0.212
ATAD3A	ATAD3A Isoform 2 of ATPase family AAA domain-containing protein 3A	IPI00295992 (+1)	66 kDa	5	4	3	4	6	7	0.212
PRDX2	PRDX2 Peroxiredoxin-2	IPI00027350	22 kDa	4	2	3	3	6	5	0.212
WARS	WARS Tryptophanyl-tRNA synthetase, cytoplasmic	IPI00295400 (+1)	53 kDa	4	3	1	1	0	2	0.212
AP2M1	AP2M1 Isoform 1 of AP-2 complex subunit mu-1	IPI00022256 (+1)	50 kDa	14	10	7	7	7	6	0.2163
EEF1G	EEF1G Elongation factor 1-gamma	IPI00000875	50 kDa	18	18	10	10	9	12	0.217
RPL10A	RPL10A 60S ribosomal protein L10a	IPI00412579 (+1)	25 kDa	7	6	6	6	11	12	0.2191
PGK1	PGK1 Phosphoglycerate kinase 1	IPI00169383	45 kDa	10	9	4	5	4	4	0.2191
SPTBN1	SPTBN1 Isoform Long of Spectrin beta chain, brain 1	IPI00005614 (+1)	275 kDa	99	103	93	74	99	86	0.2207
IARS	IARS Isoleucyl-tRNA synthetase, cytoplasmic	IPI00644127 (+1)	145 kDa	34	34	27	32	24	23	0.221
AP1B1	AP1B1 Isoform A of AP-1 complex subunit beta-1	IPI00328257 (+2)	105 kDa	0	12	23	0	0	0	0.2211
PLEC1	PLEC1 Isoform 1 of Plectin-1	IPI00014898 (+1)	532 kDa	564	482	672	622	741	656	0.2226
HNRNPA2B1	HNRNPA2B1 Isoform B1 of Heterogeneous nuclear ribonucleoproteins A2/B1	IPI00396378	37 kDa	17	6	12	18	18	16	0.2233
RPS13	RPS13 40S ribosomal protein S13	IPI00221089	17 kDa	9	5	8	7	12	14	0.2246
TUBB6	TUBB6 46 kDa protein	IPI00641706	46 kDa	61	45	41	35	38	41	0.2254
SEC23IP	SEC23IP Isoform 1 of SEC23-interacting protein	IPI00026969	111 kDa	3	2	4	4	4	4	0.2254
PHB	PHB Prohibitin	IPI00017334	30 kDa	2	2	2	3	2	4	0.2254
RAB32	RAB32 Ras-related protein Rab-32	IPI00014377	25 kDa	1	1	1	2	1	3	0.2254
CBX3;LOC653972	CBX3;LOC653972 Chromobox protein homolog 3	IPI00297579	21 kDa	1	0	2	2	2	2	0.2254
HSD17B10	HSD17B10 Isoform 1 of 3-hydroxyacyl-CoA dehydrogenase type-2	IPI00017726 (+1)	27 kDa	1	1	1	2	1	3	0.2254
PNPLA6	PNPLA6 Isoform 2 of Neuropathy target esterase	IPI00217600 (+2)	146 kDa	1	1	1	1	3	2	0.2254
RUFY1	RUFY1 Isoform 2 of RUN and FYVE domain-containing protein 1	IPI00465429 (+2)	69 kDa	2	1	3	1	1	1	0.2254
STAM	STAM Isoform 1 of Signal transducing adapter molecule 1	IPI00020178 (+1)	59 kDa	2	1	3	1	1	1	0.2254
OSBPL8	OSBPL8 Oxysterol-binding protein	IPI00163644 (+3)	101 kDa	1	1	1	1	2	3	0.2254
CSNK1A1	CSNK1A1 Casein kinase I isoform alpha	IPI00183400	39 kDa	1	2	0	0	0	0	0.2254
SPCS3	SPCS3 Signal peptidase complex subunit 3	IPI00300299	20 kDa	0	0	0	1	0	2	0.2254
DUSP3	DUSP3 Dual specificity protein phosphatase 3	IPI00018671 (+1)	20 kDa	0	0	0	1	0	2	0.2254
RAP1B	RAP1B Ras-related protein Rap-1b precursor	IPI00015148 (+2)	21 kDa	0	0	0	1	0	2	0.2254
RAB23	RAB23 Ras-related protein Rab-23	IPI00008034	27 kDa	0	0	0	2	0	1	0.2254
-	- 12 kDa protein	IPI00176698 (+2)	12 kDa	0	0	0	1	0	2	0.2254
DNAJB11	DNAJB11 DnaJ homolog subfamily B member 11 precursor	IPI00008454	41 kDa	2	1	0	0	0	0	0.2254
PCMT1	PCMT1 Isoform 1 of Protein-L-isoaspartate(D-aspartate) O-methyltransferase	IPI00411680 (+1)	25 kDa	0	0	0	2	0	1	0.2254
STXBP1	STXBP1 Isoform 2 of Syntaxin-binding protein 1	IPI00046057 (+1)	69 kDa	2	1	0	0	0	0	0.2254
NDUFS5	NDUFS5 NADH dehydrogenase [ubiquinone] iron-sulfur protein 5	IPI00220063	13 kDa	0	0	0	0	1	2	0.2254
LRPAP1	LRPAP1 Alpha-2-macroglobulin receptor-associated protein precursor	IPI00026848	41 kDa	2	1	0	0	0	0	0.2254
MTCH2	MTCH2 Mitochondrial carrier homolog 2	IPI00003833	33 kDa	0	1	2	0	0	0	0.2254
SRPK1	SRPK1 Isoform 1 of Serine/threonine-protein kinase SRPK1	IPI00290439 (+2)	92 kDa	0	1	2	0	0	0	0.2254
BGN	BGN Biglycan precursor	IPI00010790 (+2)	42 kDa	0	0	0	2	1	0	0.2254
SRRM1	SRRM1 Uncharacterized protein SRRM1	IPI00328293 (+1)	103 kDa	0	2	1	0	0	0	0.2254
EPB41L2	EPB41L2 Band 4.1-like protein 2	IPI00015973 (+1)	113 kDa	1	2	0	0	0	0	0.2254
SF3B3	SF3B3 Isoform 1 of Splicing factor 3B subunit 3	IPI00300371	136 kDa	2	0	6	14	4	6	0.2278
CRYAB	CRYAB Alpha-crystallin B chain	IPI00021369 (+1)	20 kDa	1	0	3	1	5	6	0.2278
RAN	RAN GTP-binding nuclear protein Ran	IPI00643041 (+1)	24 kDa	5	2	5	7	4	7	0.2302
SFRS2	SFRS2 Splicing factor, arginine/serine-rich 2	IPI00005978 (+2)	25 kDa	4	2	4	6	4	4	0.2302
SDC4	SDC4 Syndecan-4 precursor	IPI00011564	22 kDa	3	2	3	4	3	3	0.2302
VDAC2	VDAC2 Voltage-dependent anion-selective channel protein 2	IPI00024145 (+7)	38 kDa	2	3	2	2	1	2	0.2302
NPTN	NPTN Isoform 1 of Neuroplastin precursor	IPI00011578 (+1)	31 kDa	2	2	1	2	2	3	0.2302
EIF4E	EIF4E Eukaryotic translation initiation factor 4E	IPI00027485 (+2)	25 kDa	1	0	1	1	1	2	0.2302
EPS15	EPS15 Epidermal growth factor receptor substrate 15	IPI00292134 (+2)	99 kDa	1	0	1	1	1	2	0.2302
EPHA2	EPHA2 Ephrin type-A receptor 2 precursor	IPI00021267 (+1)	108 kDa	0	1	1	2	1	1	0.2302
OPTN	OPTN Isoform 1 of Optineurin	IPI00304189 (+2)	66 kDa	1	2	1	0	1	1	0.2302
CPSF1	CPSF1 Cleavage and polyadenylation specificity factor subunit 1	IPI00026219	161 kDa	1	0	1	1	2	1	0.2302
PPFIA1	PPFIA1 Isoform 1 of Liprin-alpha-1	IPI00163496 (+1)	136 kDa	2	1	1	1	1	0	0.2302
LTA4H	LTA4H Isoform 1 of Leukotriene A-4 hydrolase	IPI00219077 (+1)	69 kDa	1	0	1	1	2	1	0.2302
GBE1	GBE1 1,4-alpha-glucan-branching enzyme	IPI00296635	80 kDa	1	1	0	2	1	1	0.2302
NAG	NAG Isoform 1 of Neuroblastoma-amplified gene protein	IPI00333913	269 kDa	0	1	1	1	2	1	0.2302
RPS9	RPS9 40S ribosomal protein S9	IPI00221088	23 kDa	23	8	14	25	23	20	0.2371
PKM2	PKM2 Isoform M1 of Pyruvate kinase isozymes M1/M2	IPI00220644	58 kDa	0	56	0	43	58	50	0.2402
COPA	COPA coatomer protein complex, subunit alpha isoform 1	IPI00646493	139 kDa	44	61	57	45	52	38	0.2403
CLIC4	CLIC4 Chloride intracellular channel protein 4	IPI00001960	29 kDa	6	1	7	8	6	9	0.2404
RPS24	RPS24 Isoform 1 of 40S ribosomal protein S24	IPI00029750 (+1)	15 kDa	3	1	3	2	5	7	0.2405
ARPC1B	ARPC1B Actin-related protein 2/3 complex subunit 1B	IPI00005160 (+1)	41 kDa	4	7	3	2	4	2	0.2416
TMED10	TMED10 Transmembrane emp24 domain-containing protein 10 precursor	IPI00028055	25 kDa	2	0	2	1	5	4	0.2416
ARF1	ARF1 ADP-ribosylation factor 1	IPI00215914 (+1)	21 kDa	5	5	8	6	14	9	0.2444
HP1BP3	HP1BP3 Isoform 1 of Heterochromatin protein 1-binding protein 3	IPI00642238	61 kDa	10	1	10	14	11	10	0.2445
CDC42	CDC42 Isoform 2 of Cell division control protein 42 homolog precursor	IPI00016786	21 kDa	3	2	3	3	7	4	0.25
INPPL1	INPPL1 Isoform 1 of Phosphatidylinositol-3,4,5-trisphosphate 5-phosphatase 2	IPI00016932	139 kDa	3	6	2	2	1	2	0.25
KIAA1618	KIAA1618 Isoform 1 of Protein ALO17	IPI00642126	576 kDa	7	22	12	5	11	4	0.2501
NPEPPS	NPEPPS Puromycin-sensitive aminopeptidase	IPI00026216	103 kDa	6	9	10	5	6	8	0.2508
PARVA	PARVA Isoform 1 of Alpha-parvin	IPI00018963	42 kDa	7	10	6	7	4	6	0.2508
DCTN2	DCTN2 dynactin 2	IPI00220503 (+1)	45 kDa	9	6	5	3	5	6	0.2508
RAC1	RAC1 Isoform A of Ras-related C3 botulinum toxin substrate 1 precursor	IPI00010271 (+1)	21 kDa	3	0	2	2	3	6	0.2508
SH3PXD2B	SH3PXD2B SH3 and PX domain-containing protein 2B	IPI00023832	102 kDa	5	2	3	5	5	4	0.2522
CDH11	CDH11 Isoform 2 of Cadherin-11 precursor	IPI00293539 (+1)	76 kDa	2	0	3	0	1	0	0.2522
SLC25A3	SLC25A3 Isoform A of Phosphate carrier protein, mitochondrial precursor	IPI00022202 (+3)	40 kDa	8	13	7	6	6	7	0.2526
NOP5/NOP58	NOP5/NOP58 Nucleolar protein 5	IPI00006379	60 kDa	1	1	2	2	2	5	0.2546
CKAP5	CKAP5 Cytoskeleton-associated protein 5	IPI00028275 (+1)	226 kDa	3	2	3	0	0	3	0.2546
PPP1R12C	PPP1R12C Isoform 1 of Protein phosphatase 1 regulatory subunit 12C	IPI00014340	85 kDa	0	1	0	0	3	3	0.2546
IGF2BP2	IGF2BP2 insulin-like growth factor 2 mRNA binding protein 2 isoform a	IPI00179713 (+2)	66 kDa	7	8	12	10	12	12	0.256
YWHAQ	YWHAQ 14-3-3 protein theta	IPI00018146	28 kDa	4	2	4	7	3	10	0.2588
DHX15	DHX15 Putative pre-mRNA-splicing factor ATP-dependent RNA helicase DHX15	IPI00396435	91 kDa	5	2	13	10	14	12	0.2651
PPIB	PPIB peptidylprolyl isomerase B precursor	IPI00646304	24 kDa	30	6	21	24	39	28	0.2661
PRKACA	PRKACA Isoform 1 of cAMP-dependent protein kinase catalytic subunit alpha	IPI00396630	41 kDa	3	8	2	1	3	1	0.2692
PRPF6	PRPF6 Pre-mRNA-processing factor 6	IPI00305068	107 kDa	2	1	4	1	1	1	0.2697
MRPS26	MRPS26 28S ribosomal protein S26, mitochondrial precursor	IPI00006606	24 kDa	0	0	0	1	0	3	0.2697
ARL1	ARL1 ADP-ribosylation factor-like protein 1	IPI00219518	20 kDa	0	0	0	0	1	3	0.2697
NOL1	NOL1 Uncharacterized protein NOL1	IPI00294891 (+2)	94 kDa	1	0	3	0	0	0	0.2697
LIN7C	LIN7C Lin-7 homolog C	IPI00019997	22 kDa	0	0	0	1	0	3	0.2697
KIF3A	KIF3A Kinesin-like protein KIF3A	IPI00000455 (+2)	80 kDa	0	1	3	0	0	0	0.2697
#NAME?	#NAME?	IPI00453476 (+1)	29 kDa	0	0	0	3	0	1	0.2697
CTSB	CTSB Cathepsin B precursor	IPI00295741	38 kDa	10	5	11	14	8	15	0.2701
TPR	TPR nuclear pore complex-associated protein TPR	IPI00742682	267 kDa	6	0	5	9	3	10	0.2701
CSTB	CSTB Cystatin-B	IPI00021828	11 kDa	3	1	3	4	3	3	0.2722
SSB	SSB Lupus La protein	IPI00009032	47 kDa	4	2	2	1	2	2	0.2722
KIAA0090	KIAA0090 Isoform 4 of Uncharacterized protein KIAA0090 precursor	IPI00642244 (+2)	109 kDa	1	3	1	3	3	2	0.2722
CD63	CD63 CD63 antigen	IPI00215998 (+6)	26 kDa	1	3	3	1	1	2	0.2722
MTA2	MTA2 Metastasis-associated protein MTA2	IPI00171798	75 kDa	0	2	2	2	3	2	0.2722
CD248	CD248 Isoform 1 of Endosialin precursor	IPI00006971	81 kDa	3	2	2	2	2	0	0.2722
MARS	MARS Methionyl-tRNA synthetase, cytoplasmic	IPI00008240	101 kDa	1	3	3	2	1	1	0.2722
SSR1	SSR1 Isoform 1 of Translocon-associated protein subunit alpha precursor	IPI00301021	32 kDa	1	2	2	2	0	0	0.2722
TTC15	TTC15 Tetratricopeptide repeat protein 15	IPI00152685 (+1)	79 kDa	0	0	2	2	2	1	0.2722
BRWD2	BRWD2 Bromodomain and WD repeat-containing protein 2	IPI00412224	137 kDa	0	1	1	3	1	1	0.2722
THRAP3	THRAP3 Thyroid hormone receptor-associated protein 3	IPI00104050	109 kDa	1	1	0	1	3	1	0.2722
SEC11A	SEC11A Signal peptidase complex catalytic subunit SEC11A	IPI00104128 (+1)	21 kDa	0	0	1	0	2	2	0.2722
CNP	CNP Isoform CNPI of 2',3'-cyclic-nucleotide 3'-phosphodiesterase	IPI00220993 (+1)	45 kDa	2	2	0	0	1	0	0.2722
BIRC6	BIRC6 baculoviral IAP repeat-containing 6	IPI00299635	530 kDa	0	2	2	0	1	0	0.2722
SFRS9	SFRS9 Splicing factor, arginine/serine-rich 9	IPI00012340	26 kDa	0	0	2	4	0	4	0.2722
YWHAG	YWHAG 14-3-3 protein gamma	IPI00220642	28 kDa	8	0	5	10	4	11	0.2791
PRMT5	PRMT5 Protein arginine N-methyltransferase 5	IPI00441473	73 kDa	0	1	3	1	4	4	0.2794
SEC24B	SEC24B Protein transport protein Sec24B	IPI00030851 (+1)	138 kDa	3	1	0	4	1	4	0.2794
LRP1	LRP1 Prolow-density lipoprotein receptor-related protein 1 precursor	IPI00020557	505 kDa	32	28	34	30	64	44	0.2809
NCL	NCL Isoform 1 of Nucleolin	IPI00604620 (+1)	77 kDa	27	34	26	20	28	26	0.281
AP1M1	AP1M1 AP-1 complex subunit mu-1	IPI00032516	49 kDa	6	5	4	5	4	3	0.2879
KIAA1967	KIAA1967 Isoform 1 of Protein KIAA1967	IPI00182757 (+1)	103 kDa	3	1	5	7	3	5	0.2879
FKBP10	FKBP10 FK506-binding protein 10 precursor	IPI00303300	64 kDa	4	3	2	5	4	3	0.2879
HSPH1	HSPH1 Isoform Beta of Heat shock protein 105 kDa	IPI00218993 (+2)	92 kDa	1	2	3	3	2	4	0.2879
HNRNPA0	HNRNPA0 Heterogeneous nuclear ribonucleoprotein A0	IPI00011913	31 kDa	3	2	1	4	2	3	0.2879
VPS29	VPS29 Isoform 1 of Vacuolar protein sorting-associated protein 29	IPI00170796 (+2)	21 kDa	2	0	1	1	2	3	0.2879
IPO9	IPO9 Importin-9	IPI00185146	116 kDa	2	0	1	2	1	3	0.2879
NCKAP1	NCKAP1 Nck-associated protein 1	IPI00031982 (+1)	129 kDa	5	8	15	21	13	10	0.2943
TMED9	TMED9 transmembrane emp24 protein transport domain containing 9	IPI00023542	27 kDa	1	0	3	2	4	2	0.2943
PHLDB1	PHLDB1 Isoform 1 of Pleckstrin homology-like domain family B member 1	IPI00413100 (+2)	151 kDa	2	0	2	1	4	3	0.2943
PCBP1	PCBP1 Poly(rC)-binding protein 1	IPI00016610	37 kDa	5	6	8	5	6	4	0.2952
ERLIN2	ERLIN2 Isoform 1 of Erlin-2	IPI00026942	38 kDa	6	7	5	5	6	3	0.2952
RPS15A	RPS15A 40S ribosomal protein S15a	IPI00221091	15 kDa	6	4	10	9	13	7	0.2954
ACTR1A	ACTR1A Alpha-centractin	IPI00029468	43 kDa	4	11	2	2	0	3	0.2978
LRRC59	LRRC59 Leucine-rich repeat-containing protein 59	IPI00396321	35 kDa	5	7	5	4	2	6	0.2999
RPS17	RPS17 40S ribosomal protein S17	IPI00221093	16 kDa	3	0	4	3	4	5	0.2999
RSU1	RSU1 Ras suppressor protein 1	IPI00017256 (+1)	32 kDa	1	2	1	3	5	1	0.2999
ATP5A1	ATP5A1 ATP synthase subunit alpha, mitochondrial precursor	IPI00440493	60 kDa	30	18	19	11	20	19	0.3018
APEX1	APEX1 DNA-(apurinic or apyrimidinic site) lyase	IPI00215911	36 kDa	1	6	1	0	1	0	0.3035
LMCD1	LMCD1 LIM and cysteine-rich domains protein 1	IPI00303258 (+1)	41 kDa	7	8	2	2	4	3	0.3037
PYGB	PYGB Glycogen phosphorylase, brain form	IPI00004358	97 kDa	19	22	23	17	21	20	0.3046
FASN	FASN Fatty acid synthase	IPI00026781	273 kDa	42	60	49	45	39	46	0.3053
2009-09-02	SEPT2 Septin-2	IPI00014177 (+1)	41 kDa	21	28	14	14	19	14	0.3096
PSMA5	PSMA5 Proteasome subunit alpha type-5	IPI00291922	26 kDa	0	1	0	2	0	5	0.3118
CDC42BPB	CDC42BPB Serine/threonine-protein kinase MRCK beta	IPI00477763	194 kDa	5	13	11	3	10	5	0.3131
TTC37	TTC37 Tetratricopeptide repeat protein 37	IPI00005634	175 kDa	2	5	6	3	2	3	0.3132
HNRNPM	HNRNPM Isoform 1 of Heterogeneous nuclear ribonucleoprotein M	IPI00171903 (+1)	78 kDa	20	8	17	15	21	25	0.3136
LGALS1	LGALS1 Galectin-1	IPI00219219	15 kDa	15	6	16	16	16	18	0.3139
RNH1	RNH1 Ribonuclease inhibitor	IPI00550069	50 kDa	9	10	7	7	5	9	0.3153
PRPF8	PRPF8 Pre-mRNA-processing-splicing factor 8	IPI00007928	274 kDa	11	2	10	20	6	14	0.3166
ZYX	ZYX Zyxin	IPI00020513	67 kDa	35	36	24	28	51	44	0.3183
EIF3G	EIF3G Eukaryotic translation initiation factor 3 subunit G	IPI00290460	36 kDa	4	7	0	1	1	1	0.319
HADHB	HADHB Trifunctional enzyme subunit beta, mitochondrial precursor	IPI00022793	51 kDa	13	13	7	6	12	5	0.3235
MAP2K2	MAP2K2 Dual specificity mitogen-activated protein kinase kinase 2	IPI00003783	44 kDa	8	4	1	1	2	2	0.3239
TTLL3;ARPC4	TTLL3;ARPC4 Actin-related protein 2/3 complex subunit 4	IPI00554811 (+1)	20 kDa	5	0	3	3	6	5	0.3242
DLST	DLST Dihydrolipoyllysine-residue succinyltransferase component of 2- oxoglutarate dehydrogenase complex, mitochondrial precursor	IPI00420108	49 kDa	7	5	2	1	4	3	0.3242
CNN3	CNN3 Calponin-3	IPI00216682	36 kDa	16	11	8	12	6	7	0.3262
TAGLN	TAGLN Transgelin	IPI00216138	23 kDa	65	24	53	71	52	66	0.3278
TUBB3	TUBB3 Tubulin beta-3 chain	IPI00013683	50 kDa	73	55	45	42	47	51	0.329
LARS	LARS Leucyl-tRNA synthetase, cytoplasmic	IPI00103994	134 kDa	16	25	13	16	14	10	0.3291
ATP5B	ATP5B ATP synthase subunit beta, mitochondrial precursor	IPI00303476	57 kDa	8	13	10	5	9	10	0.3305
JTV1	JTV1 Multisynthetase complex auxiliary component p38	IPI00011916	35 kDa	1	4	1	0	1	1	0.3333
FLOT2	FLOT2 flotillin 2	IPI00789008 (+1)	47 kDa	3	0	3	0	1	1	0.3333
HLA-B;HLA-A;HLA-C;LOC441528;XXbac-BPG181B23.1;LOC728687;MICA;LOC100133382	HLA-B;HLA-A;HLA-C;LOC441528;XXbac-BPG181B23.1;LOC728687;MICA;LOC100133382 HLA class I histocompatibility antigen, A-69 alpha chain	IPI00760554 (+6)	41 kDa	3	3	0	1	1	0	0.3333
NDUFS1	NDUFS1 NADH-ubiquinone oxidoreductase 75 kDa subunit, mitochondrial precursor	IPI00604664	79 kDa	5	5	1	1	2	3	0.3345
TXNRD1	TXNRD1 Isoform 5 of Thioredoxin reductase 1, cytoplasmic	IPI00554786 (+5)	55 kDa	4	4	0	2	1	0	0.3345
HSP90B1	HSP90B1 Endoplasmin precursor	IPI00027230	92 kDa	27	26	40	22	29	25	0.3349
CCT8	CCT8 59 kDa protein	IPI00302925 (+1)	59 kDa	11	9	6	9	16	10	0.336
FLNA	FLNA filamin A, alpha isoform 1	IPI00302592 (+1)	280 kDa	1156	1107	1052	1068	1266	1202	0.3433
DDX17	DDX17 DEAD box polypeptide 17 isoform 1	IPI00023785 (+1)	80 kDa	13	15	13	14	18	14	0.345
KIAA1949	KIAA1949 Isoform 1 of Phostensin	IPI00152853 (+2)	68 kDa	0	1	3	1	3	4	0.3453
CASK	CASK Isoform 3 of Peripheral plasma membrane protein CASK	IPI00335131 (+5)	102 kDa	3	6	6	1	4	5	0.3465
SLC25A12	SLC25A12 Calcium-binding mitochondrial carrier protein Aralar1	IPI00386271 (+1)	75 kDa	1	1	4	2	6	3	0.3465
HNRPDL	HNRPDL Isoform 1 of Heterogeneous nuclear ribonucleoprotein D-like	IPI00011274 (+2)	46 kDa	8	5	8	7	5	5	0.3482
COPB2	COPB2 Coatomer subunit beta'	IPI00220219	102 kDa	5	5	8	4	4	6	0.3482
FHL2	FHL2 FHL2 isoform 5	IPI00396967 (+1)	44 kDa	2	4	2	5	3	3	0.3486
TROVE2	TROVE2 Isoform Long of 60 kDa SS-A/Ro ribonucleoprotein	IPI00019450 (+3)	61 kDa	3	5	3	4	2	2	0.3486
ANKFY1	ANKFY1 Similar to Ankyrin repeat and FYVE domain-containing protein 1	IPI00159899	133 kDa	1	1	3	2	2	4	0.3486
EPS15L1	EPS15L1 Epidermal growth factor receptor substrate 15-like 1	IPI00163849 (+3)	94 kDa	3	3	1	2	0	2	0.3486
AMPD2	AMPD2 Adenosine monophosphate deaminase 2	IPI00007722 (+4)	102 kDa	0	0	2	1	1	3	0.3486
SFRS3	SFRS3 Splicing factor, arginine/serine-rich 3	IPI00010204 (+1)	19 kDa	4	0	4	4	5	4	0.3491
FYCO1	FYCO1 Isoform 1 of FYVE and coiled-coil domain-containing protein 1	IPI00001580	167 kDa	1	5	7	0	4	2	0.3492
ALDOA	ALDOA Fructose-bisphosphate aldolase A	IPI00465439	39 kDa	17	23	4	12	4	8	0.3519
RARS	RARS Isoform Complexed of Arginyl-tRNA synthetase, cytoplasmic	IPI00004860	75 kDa	9	11	11	10	18	12	0.3522
RPL21;LOC729402	RPL21;LOC729402 60S ribosomal protein L21	IPI00247583 (+2)	19 kDa	6	1	5	4	7	7	0.3534
PRKDC	PRKDC Isoform 1 of DNA-dependent protein kinase catalytic subunit	IPI00296337	469 kDa	71	93	80	84	108	84	0.3562
ACTR3	ACTR3 Actin-related protein 3	IPI00028091	47 kDa	15	19	5	8	9	7	0.3563
A2M	A2M Alpha-2-macroglobulin precursor	IPI00478003	163 kDa	2	11	10	6	5	2	0.3599
RPL7A	RPL7A 60S ribosomal protein L7a	IPI00299573	30 kDa	16	22	8	23	19	18	0.3604
DNM2	DNM2 Isoform 1 of Dynamin-2	IPI00033022 (+3)	98 kDa	3	11	6	1	3	7	0.363
PFN1	PFN1 Profilin-1	IPI00216691	15 kDa	10	0	4	6	8	10	0.3646
GLG1	GLG1 golgi apparatus protein 1	IPI00414717 (+1)	137 kDa	7	11	5	8	3	5	0.365
CNN2	CNN2 Calponin-2	IPI00015262	34 kDa	13	14	11	14	9	9	0.3667
RPL19	RPL19 60S ribosomal protein L19	IPI00025329	23 kDa	7	8	7	10	7	8	0.3667
GNAI2	GNAI2 Isoform 1 of Guanine nucleotide-binding protein G(i), alpha-2 subunit	IPI00748145	40 kDa	6	7	4	5	4	5	0.3667
AAK1	AAK1 AP2 associated kinase 1	IPI00479760	104 kDa	3	2	5	4	5	4	0.3667
MOV10	MOV10 Isoform 1 of Putative helicase MOV-10	IPI00444452 (+1)	114 kDa	2	3	2	5	3	2	0.3667
C1orf77	C1orf77 Isoform 1 of Uncharacterized protein C1orf77	IPI00300990 (+3)	26 kDa	1	0	3	3	2	2	0.3667
DBNL	DBNL Isoform 3 of Drebrin-like protein	IPI00101968 (+2)	49 kDa	1	3	0	3	2	2	0.3667
UNC84A	UNC84A Isoform 1 of Protein unc-84 homolog A	IPI00783943 (+5)	91 kDa	3	0	2	1	1	0	0.3667
ASS1	ASS1 Argininosuccinate synthase	IPI00020632	51 kDa	2	3	0	0	1	1	0.3667
PACSIN2	PACSIN2 Isoform 1 of Protein kinase C and casein kinase substrate in neurons protein 2	IPI00027009 (+1)	56 kDa	3	2	0	1	0	1	0.3667
RANBP2	RANBP2 E3 SUMO-protein ligase RanBP2	IPI00221325	358 kDa	3	0	1	0	1	0	0.3667
IKBKB	IKBKB Inhibitor of nuclear factor kappa-B kinase subunit beta	IPI00024709	87 kDa	0	1	3	0	1	0	0.3667
API5	API5 58 kDa protein	IPI00006684 (+4)	58 kDa	1	0	0	0	3	1	0.3667
NSUN2	NSUN2 tRNA	IPI00306369	86 kDa	0	1	3	0	0	1	0.3667
FTL	FTL Ferritin light chain	IPI00738499	20 kDa	1	0	0	1	0	3	0.3667
VPS18	VPS18 Isoform 1 of Vacuolar protein sorting-associated protein 18 homolog	IPI00001985	110 kDa	1	0	3	0	0	1	0.3667
PDCD11	PDCD11 Protein RRP5 homolog	IPI00400922	209 kDa	1	0	3	1	0	0	0.3667
OSBP	OSBP Oxysterol-binding protein 1	IPI00024971	89 kDa	1	0	3	0	0	1	0.3667
SERPINH1	SERPINH1 Serpin H1 precursor	IPI00032140	46 kDa	60	68	39	44	42	50	0.3687
RPS11	RPS11 40S ribosomal protein S11	IPI00025091	18 kDa	9	2	5	6	9	8	0.3688
ACTN1	ACTN1 Actinin alpha 1 isoform b	IPI00759776	106 kDa	161	90	176	179	153	184	0.3702
MYL9	MYL9 Myosin regulatory light chain 2, smooth muscle isoform	IPI00220278	20 kDa	31	9	42	42	39	35	0.3712
EZR	EZR Ezrin	IPI00746388 (+2)	69 kDa	12	17	0	0	10	0	0.3718
NUDT21	NUDT21 Cleavage and polyadenylation specificity factor subunit 5	IPI00646917	26 kDa	2	0	3	2	2	5	0.3739
NAT10	NAT10 N-acetyltransferase 10	IPI00300127	116 kDa	2	0	3	4	1	4	0.3739
RSL1D1	RSL1D1 Ribosomal L1 domain-containing protein 1	IPI00008708 (+1)	55 kDa	0	0	3	4	2	1	0.3739
DPYSL3	DPYSL3 DPYSL3 protein	IPI00029111	74 kDa	34	26	24	21	27	25	0.375
MRCL3	MRCL3 Myosin regulatory light chain 2, nonsarcomeric	IPI00220573 (+1)	20 kDa	31	8	37	40	32	35	0.3756
LMNB1	LMNB1 Lamin-B1	IPI00217975	66 kDa	13	0	16	12	20	14	0.3762
TARS	TARS Threonyl-tRNA synthetase, cytoplasmic	IPI00329633	83 kDa	1	6	4	5	5	6	0.3798
MGST3	MGST3 Microsomal glutathione S-transferase 3	IPI00024266 (+1)	17 kDa	1	0	1	0	5	2	0.3798
SMC1A	SMC1A Structural maintenance of chromosomes protein 1A	IPI00291939	143 kDa	11	6	13	7	8	8	0.3837
SFPQ	SFPQ Isoform Long of Splicing factor, proline- and glutamine-rich	IPI00010740	76 kDa	16	19	17	18	16	12	0.3852
ATP2B1	ATP2B1 Isoform D of Plasma membrane calcium-transporting ATPase 1	IPI00021695 (+3)	139 kDa	11	8	0	12	7	11	0.3858
FARP1	FARP1 Isoform 1 of FERM, RhoGEF and pleckstrin domain-containing protein 1	IPI00024773	119 kDa	2	5	8	6	9	6	0.391
HNRNPAB	HNRNPAB Isoform 2 of Heterogeneous nuclear ribonucleoprotein A/B	IPI00334587 (+2)	36 kDa	8	6	7	7	6	6	0.391
IARS2	IARS2 Isoleucyl-tRNA synthetase, mitochondrial precursor	IPI00017283 (+1)	114 kDa	1	2	3	3	3	2	0.391
FAM98B	FAM98B Protein FAM98B	IPI00167572 (+1)	37 kDa	3	2	1	1	2	1	0.391
ARHGAP1	ARHGAP1 Rho GTPase-activating protein 1	IPI00020567	50 kDa	3	2	1	1	1	2	0.391
IPO7	IPO7 Importin-7	IPI00007402	120 kDa	2	1	3	1	1	2	0.391
PRKD1	PRKD1 Uncharacterized protein PRKD1	IPI00014878 (+2)	97 kDa	1	2	3	1	1	2	0.391
EIF3F	EIF3F Eukaryotic translation initiation factor 3 subunit 5	IPI00654777	39 kDa	1	2	0	1	2	2	0.391
GNAS	GNAS Isoform XLas-1 of Guanine nucleotide-binding protein G(s) subunit alpha isoforms XLas	IPI00095891 (+5)	111 kDa	2	4	0	0	0	2	0.391
DPM1	DPM1 Dolichol-phosphate mannosyltransferase	IPI00022018 (+3)	30 kDa	1	0	0	0	2	1	0.391
PAICS	PAICS phosphoribosylaminoimidazole carboxylase, phosphoribosylaminoimidazole succinocarboxamide synthetase isoform 1	IPI00815732	48 kDa	2	0	1	0	0	1	0.391
COPS4	COPS4 COP9 signalosome complex subunit 4	IPI00171844	46 kDa	1	2	0	0	0	1	0.391
MRPL38	MRPL38 39S ribosomal protein L38, mitochondrial precursor	IPI00783656 (+2)	45 kDa	2	0	1	0	1	0	0.391
PAFAH1B1	PAFAH1B1 Isoform 1 of Platelet-activating factor acetylhydrolase IB subunit alpha	IPI00218728 (+1)	47 kDa	1	0	0	0	1	2	0.391
RIC8A	RIC8A resistance to inhibitors of cholinesterase 8 homolog A	IPI00100106 (+2)	60 kDa	0	0	1	0	2	1	0.391
PSMD13	PSMD13 proteasome 26S non-ATPase subunit 13 isoform 2	IPI00375380 (+1)	43 kDa	1	2	0	0	1	0	0.391
MARCKS	MARCKS Myristoylated alanine-rich C-kinase substrate	IPI00219301	32 kDa	0	1	2	0	0	1	0.391
ACSL3	ACSL3 Long-chain-fatty-acid--CoA ligase 3	IPI00031397	80 kDa	0	1	2	0	0	1	0.391
PRKAA1	PRKAA1 protein kinase, AMP-activated, alpha 1 catalytic subunit isoform 2	IPI00410287 (+3)	66 kDa	0	1	2	0	1	0	0.391
WDR36	WDR36 WD repeat-containing protein 36	IPI00169325	105 kDa	1	0	2	0	0	1	0.391
STAT2	STAT2 Isoform Long of Signal transducer and activator of transcription 2	IPI00004312 (+1)	98 kDa	0	1	0	0	1	2	0.391
DPP4	DPP4 Dipeptidyl peptidase 4	IPI00018953	88 kDa	0	0	1	1	0	2	0.391
PTGR1	PTGR1 NADP-dependent leukotriene B4 12-hydroxydehydrogenase	IPI00292657 (+1)	36 kDa	1	2	0	0	0	1	0.391
PTK2	PTK2 Isoform 1 of Focal adhesion kinase 1	IPI00012885 (+3)	119 kDa	0	1	0	0	1	2	0.391
LEPREL2	LEPREL2 Isoform 1 of Prolyl 3-hydroxylase 3 precursor	IPI00217056 (+1)	82 kDa	1	0	0	0	1	2	0.391
SPTAN1	SPTAN1 282 kDa protein	IPI00744706 (+2)	282 kDa	119	102	81	58	98	97	0.3949
SEC24C	SEC24C Protein transport protein Sec24C	IPI00024661	118 kDa	4	4	5	8	4	5	0.397
SPAG9	SPAG9 145 kDa protein	IPI00218097 (+4)	145 kDa	1	0	4	1	0	0	0.397
WDR1	WDR1 Isoform 1 of WD repeat-containing protein 1	IPI00746165 (+2)	66 kDa	7	7	8	6	10	11	0.3981
HMGB1	HMGB1 High mobility group protein B1	IPI00419258 (+2)	25 kDa	7	3	8	8	7	8	0.3981
GCN1L1	GCN1L1 Translational activator GCN1	IPI00001159	293 kDa	1	11	3	3	1	1	0.3981
DHX29	DHX29 Putative ATP-dependent RNA helicase DHX29	IPI00217413	155 kDa	2	7	3	3	2	2	0.3981
PLCG1	PLCG1 1-phosphatidylinositol-4,5-bisphosphate phosphodiesterase gamma-1	IPI00016736 (+1)	149 kDa	1	5	0	0	1	0	0.3981
FILIP1L	FILIP1L Isoform 1 of Filamin A-interacting protein 1-like	IPI00297578 (+4)	130 kDa	12	14	16	13	17	17	0.3982
TLN1	TLN1 Talin-1	IPI00298994	270 kDa	239	261	189	180	217	219	0.3987
MYO1B	MYO1B Isoform 1 of Myosin-Ib	IPI00376344 (+2)	132 kDa	10	4	10	13	10	8	0.3987
LIMS1	LIMS1 LIM and senescent cell antigen-like-containing domain protein 1	IPI00788612	38 kDa	6	9	4	6	3	5	0.3991
CSPG4	CSPG4 Chondroitin sulfate proteoglycan 4 precursor	IPI00019157	250 kDa	12	16	12	6	14	12	0.4035
GSN	GSN Isoform 2 of Gelsolin precursor	IPI00646773	81 kDa	16	14	23	15	13	16	0.4053
VCL	VCL Isoform 1 of Vinculin	IPI00291175 (+1)	117 kDa	122	152	106	136	139	149	0.4059
RPS16	RPS16 40S ribosomal protein S16	IPI00221092	16 kDa	14	1	10	9	17	12	0.4063
TUFM	TUFM Tu translation elongation factor, mitochondrial precursor	IPI00027107	50 kDa	12	19	7	9	10	8	0.4078
DNAJA1	DNAJA1 DnaJ homolog subfamily A member 1	IPI00012535	45 kDa	5	3	1	0	3	2	0.4107
CNOT1	CNOT1 Isoform 1 of CCR4-NOT transcription complex subunit 1	IPI00166010 (+1)	267 kDa	3	4	8	3	2	5	0.4144
MRPS22	MRPS22 Mitochondrial 28S ribosomal protein S22	IPI00013146 (+2)	41 kDa	4	5	0	0	1	3	0.4144
CCT4	CCT4 T-complex protein 1 subunit delta	IPI00302927 (+2)	58 kDa	12	8	8	4	8	10	0.4169
FHL1	FHL1 Four and a half LIM domains 1 variant	IPI00014398 (+1)	34 kDa	3	6	4	4	4	2	0.4169
NACA	NACA Nascent polypeptide-associated complex subunit alpha	IPI00023748 (+2)	23 kDa	2	4	1	4	2	4	0.4169
ATP5F1	ATP5F1 ATP synthase subunit b, mitochondrial precursor	IPI00029133 (+1)	29 kDa	2	0	2	1	2	4	0.4169
SRP14	SRP14 Signal recognition particle 14 kDa protein	IPI00293434	15 kDa	0	0	2	2	0	3	0.4169
PFAS	PFAS Phosphoribosylformylglycinamidine synthase	IPI00004534	145 kDa	0	2	0	2	3	0	0.4169
HYOU1	HYOU1 Hypoxia up-regulated protein 1 precursor	IPI00000877	111 kDa	5	12	4	7	3	3	0.4182
TUBB4	TUBB4 Tubulin beta-4 chain	IPI00023598	50 kDa	90	59	49	46	55	58	0.4184
DARS	DARS Aspartyl-tRNA synthetase, cytoplasmic	IPI00216951	57 kDa	11	13	5	2	9	9	0.4211
KIF5B	KIF5B Kinesin-1 heavy chain	IPI00012837	110 kDa	28	34	32	43	30	33	0.4216
ANXA6	ANXA6 annexin VI isoform 2	IPI00002459 (+1)	75 kDa	11	14	10	10	9	12	0.4216
MYO1D	MYO1D Isoform 1 of Myosin-Id	IPI00329719	116 kDa	9	2	9	9	9	9	0.4226
P4HA2	P4HA2 Isoform IIb of Prolyl 4-hydroxylase subunit alpha-2 precursor	IPI00003128 (+1)	61 kDa	7	7	5	7	7	7	0.4226
EIF4G2	EIF4G2 Eukaryotic translation initiation factor 4 gamma 2	IPI00015952 (+1)	102 kDa	4	7	4	4	4	4	0.4226
CALU	CALU Calumenin precursor	IPI00789155	38 kDa	6	2	2	2	2	2	0.4226
HDAC2	HDAC2 histone deacetylase 2	IPI00289601	66 kDa	3	1	3	3	3	3	0.4226
PRKRA	PRKRA Isoform 1 of Interferon-inducible double stranded RNA-dependent protein kinase activator A	IPI00021167 (+2)	34 kDa	2	2	5	2	2	2	0.4226
GART	GART Isoform Long of Trifunctional purine biosynthetic protein adenosine-3	IPI00025273	108 kDa	2	3	2	2	2	2	0.4226
EEF1B2	EEF1B2 Elongation factor 1-beta	IPI00178440 (+1)	25 kDa	2	1	2	2	2	2	0.4226
KIF2A	KIF2A Isoform 2 of Kinesin-like protein KIF2A	IPI00867529	75 kDa	1	2	2	2	2	2	0.4226
HSPA4	HSPA4 Heat shock 70 kDa protein 4	IPI00002966	94 kDa	2	1	2	2	2	2	0.4226
SULF1	SULF1 Extracellular sulfatase Sulf-1 precursor	IPI00293203	101 kDa	1	1	1	1	1	3	0.4226
UGP2	UGP2 Isoform 1 of UTP--glucose-1-phosphate uridylyltransferase	IPI00329331 (+2)	57 kDa	1	1	1	1	1	2	0.4226
SEC13	SEC13 Protein SEC13 homolog	IPI00479141	36 kDa	2	1	1	1	1	1	0.4226
PSMD1	PSMD1 Isoform 1 of 26S proteasome non-ATPase regulatory subunit 1	IPI00299608 (+1)	106 kDa	1	1	1	2	1	1	0.4226
PIK3R4	PIK3R4 Phosphoinositide 3-kinase regulatory subunit 4	IPI00024006	153 kDa	1	1	2	1	1	1	0.4226
TBK1	TBK1 Serine/threonine-protein kinase TBK1	IPI00293613	84 kDa	0	0	6	0	0	0	0.4226
GOLGA4	GOLGA4 Isoform 1 of Golgin subfamily A member 4	IPI00013272 (+3)	261 kDa	0	4	0	0	0	0	0.4226
TCEA1	TCEA1 Isoform 2 of Transcription elongation factor A protein 1	IPI00218106 (+1)	32 kDa	0	3	0	0	0	0	0.4226
RAB10	RAB10 Ras-related protein Rab-10	IPI00016513	23 kDa	0	0	0	0	0	5	0.4226
SRRM2	SRRM2 Isoform 1 of Serine/arginine repetitive matrix protein 2	IPI00782992	300 kDa	0	0	0	0	3	0	0.4226
SORD	SORD Sorbitol dehydrogenase	IPI00216057	38 kDa	0	3	0	0	0	0	0.4226
CCDC72	CCDC72 Coiled-coil domain-containing protein 72	IPI00006378 (+1)	7 kDa	0	3	0	0	0	0	0.4226
TAOK1	TAOK1 Isoform 1 of Serine/threonine-protein kinase TAO1	IPI00002232	116 kDa	0	3	0	0	0	0	0.4226
PTPN11	PTPN11 Isoform 2 of Tyrosine-protein phosphatase non-receptor type 11	IPI00298347 (+1)	68 kDa	0	0	0	0	3	0	0.4226
ECHS1	ECHS1 Enoyl-CoA hydratase, mitochondrial precursor	IPI00024993	31 kDa	0	0	0	2	0	0	0.4226
MDH1	MDH1 Malate dehydrogenase, cytoplasmic	IPI00291005	36 kDa	0	2	0	0	0	0	0.4226
POLR2E	POLR2E DNA-directed RNA polymerases I, II, and III subunit RPABC1	IPI00291093	25 kDa	0	0	0	0	0	2	0.4226
TIMM44	TIMM44 Import inner membrane translocase subunit TIM44, mitochondrial precursor	IPI00306516	51 kDa	0	2	0	0	0	0	0.4226
MTCH1	MTCH1 Isoform 1 of Mitochondrial carrier homolog 1	IPI00386258 (+2)	42 kDa	0	2	0	0	0	0	0.4226
CPSF6	CPSF6 Isoform 1 of Cleavage and polyadenylation specificity factor subunit 6	IPI00012998 (+2)	59 kDa	0	0	0	0	2	0	0.4226
IDH3A	IDH3A Isoform 1 of Isocitrate dehydrogenase [NAD] subunit alpha, mitochondrial precursor	IPI00030702 (+1)	40 kDa	0	2	0	0	0	0	0.4226
PHLDB2	PHLDB2 Isoform 2 of Pleckstrin homology-like domain family B member 2	IPI00168459 (+4)	137 kDa	0	0	0	2	0	0	0.4226
FKBP1A	FKBP1A FK506-binding protein 1A	IPI00873810	12 kDa	0	0	0	0	0	2	0.4226
MRPL22	MRPL22 Isoform 1 of 39S ribosomal protein L22, mitochondrial precursor	IPI00414410 (+1)	24 kDa	0	0	0	0	0	2	0.4226
ACAD9	ACAD9 Acyl-CoA dehydrogenase family member 9, mitochondrial precursor	IPI00152981 (+1)	69 kDa	0	0	0	0	0	2	0.4226
NDUFV1	NDUFV1 Isoform 1 of NADH dehydrogenase [ubiquinone] flavoprotein 1, mitochondrial precursor	IPI00028520 (+1)	51 kDa	2	0	0	0	0	0	0.4226
MAP2K1	MAP2K1 Dual specificity mitogen-activated protein kinase kinase 1	IPI00219604	43 kDa	6	0	0	0	0	0	0.4226
RBM8A	RBM8A Isoform 1 of RNA-binding protein 8A	IPI00001757 (+1)	20 kDa	0	0	0	0	0	2	0.4226
UBE2M	UBE2M NEDD8-conjugating enzyme Ubc12	IPI00022597	21 kDa	0	0	0	0	0	2	0.4226
ERP29	ERP29 Endoplasmic reticulum protein ERp29 precursor	IPI00024911	29 kDa	2	0	0	0	0	0	0.4226
STAT6	STAT6 Isoform 1 of Signal transducer and activator of transcription 6	IPI00030782	94 kDa	0	0	2	0	0	0	0.4226
ACAT1	ACAT1 Acetyl-CoA acetyltransferase, mitochondrial precursor	IPI00030363 (+1)	45 kDa	0	2	0	0	0	0	0.4226
EIF2B5	EIF2B5 Translation initiation factor eIF-2B subunit epsilon	IPI00011898	80 kDa	0	0	0	0	2	0	0.4226
NXF1	NXF1 Nuclear RNA export factor 1	IPI00033153	70 kDa	0	0	2	0	0	0	0.4226
PACS1	PACS1 Isoform 1 of Phosphofurin acidic cluster sorting protein 1	IPI00376229 (+1)	105 kDa	0	0	0	2	0	0	0.4226
COL8A1	COL8A1 Cell proliferation-inducing protein 41	IPI00219000	73 kDa	0	0	0	0	0	2	0.4226
MRPL13	MRPL13 39S ribosomal protein L13, mitochondrial	IPI00022403	21 kDa	0	0	0	0	2	0	0.4226
GGCX	GGCX Vitamin K-dependent gamma-carboxylase	IPI00305698	88 kDa	0	0	2	0	0	0	0.4226
WDR3	WDR3 WD repeat-containing protein 3	IPI00009471	106 kDa	0	0	2	0	0	0	0.4226
EIF3J	EIF3J Eukaryotic translation initiation factor 3 subunit J	IPI00290461	29 kDa	0	2	0	0	0	0	0.4226
MUT	MUT Methylmalonyl-CoA mutase, mitochondrial precursor	IPI00024934	83 kDa	0	2	0	0	0	0	0.4226
GLUD1	GLUD1 Glutamate dehydrogenase 1, mitochondrial precursor	IPI00016801	61 kDa	0	2	0	0	0	0	0.4226
MAP4K5	MAP4K5 Mitogen-activated protein kinase kinase kinase kinase 5	IPI00294842	95 kDa	0	0	2	0	0	0	0.4226
RAB6A	RAB6A Isoform 1 of Ras-related protein Rab-6A	IPI00023526 (+1)	24 kDa	0	0	0	0	0	3	0.4226
STRN3	STRN3 Isoform Beta of Striatin-3	IPI00011461 (+2)	87 kDa	0	0	2	0	0	0	0.4226
LOC642558;FUSIP1	LOC642558;FUSIP1 Isoform 3 of FUS-interacting serine-arginine-rich protein 1	IPI00009071 (+7)	22 kDa	0	0	0	0	0	2	0.4226
EIF3K	EIF3K Eukaryotic translation initiation factor 3 subunit K	IPI00033143	25 kDa	0	0	0	0	0	2	0.4226
CMPK1	CMPK1 cDNA, FLJ93091, Homo sapiens UMP-CMP kinase (UMP-CMPK), mRNA	IPI00219953 (+2)	26 kDa	0	0	0	0	0	2	0.4226
MXRA5	MXRA5 Matrix-remodeling-associated protein 5 precursor	IPI00012347	312 kDa	0	0	0	2	0	0	0.4226
SGPL1	SGPL1 Sphingosine-1-phosphate lyase 1	IPI00099463	64 kDa	0	2	0	0	0	0	0.4226
EIF4E2	EIF4E2 Eukaryotic translation initiation factor 4E type 2	IPI00006779 (+2)	28 kDa	0	0	0	2	0	0	0.4226
LRRFIP2	LRRFIP2 Isoform 1 of Leucine-rich repeat flightless-interacting protein 2	IPI00007277 (+2)	82 kDa	0	3	0	0	0	0	0.4226
SLC12A4	SLC12A4 Isoform 1 of Solute carrier family 12 member 4	IPI00021057 (+1)	121 kDa	0	0	0	0	2	0	0.4226
KPRP	KPRP Keratinocyte proline-rich protein	IPI00514908	64 kDa	0	0	0	0	2	0	0.4226
EEF1A1	EEF1A1 Elongation factor 1-alpha 1	IPI00396485 (+1)	50 kDa	84	112	60	70	69	72	0.424
HIST1H1C	HIST1H1C Histone H1.2	IPI00217465	21 kDa	16	5	20	22	14	19	0.424
ALDH1L2	ALDH1L2 Isoform 1 of Probable 10-formyltetrahydrofolate dehydrogenase ALDH1L2	IPI00298308	102 kDa	10	13	19	9	13	12	0.4265
SYNPO2	SYNPO2 Synaptopodin 2	IPI00173549	136 kDa	16	7	19	19	16	18	0.4274
PSMD3	PSMD3 26S proteasome non-ATPase regulatory subunit 3	IPI00011603	61 kDa	5	11	3	7	9	10	0.4293
RPS19	RPS19 40S ribosomal protein S19	IPI00215780	16 kDa	11	3	14	14	11	13	0.4302
H2AFV	H2AFV Histone H2AV	IPI00018278 (+1)	14 kDa	12	0	15	18	10	13	0.4311
DDX3X	DDX3X ATP-dependent RNA helicase DDX3X	IPI00215637	73 kDa	18	19	18	13	20	16	0.4331
KRT9	KRT9 Keratin, type I cytoskeletal 9	IPI00019359 (+1)	62 kDa	14	18	39	13	17	18	0.4343
TNS3	TNS3 cDNA FLJ13732 fis, clone PLACE3000145, moderately similar to TENSIN	IPI00654623 (+2)	128 kDa	4	4	8	7	7	6	0.4343
UGCGL1	UGCGL1 UDP-glucose ceramide glucosyltransferase-like 1 isoform 1	IPI00024466 (+1)	177 kDa	4	1	7	8	3	7	0.4353
PPME1	PPME1 Isoform 1 of Protein phosphatase methylesterase 1	IPI00007694 (+1)	42 kDa	4	2	2	3	3	4	0.437
SF1	SF1 Isoform 2 of Splicing factor 1	IPI00294627 (+5)	69 kDa	2	1	2	1	3	3	0.437
EPS8L2	EPS8L2 Isoform 1 of Epidermal growth factor receptor kinase substrate 8-like protein 2	IPI00414315	81 kDa	0	0	2	2	1	1	0.437
OPA1	OPA1 Isoform 1 of Dynamin-like 120 kDa protein, mitochondrial precursor	IPI00006721 (+10)	112 kDa	0	0	2	1	2	1	0.437
RPL34	RPL34 60S ribosomal protein L34	IPI00219160	13 kDa	1	0	1	2	2	0	0.437
UGCGL2	UGCGL2 UDP-glucose:glycoprotein glucosyltransferase 2 precursor	IPI00024467 (+1)	175 kDa	0	0	2	1	1	2	0.437
ANTXR1	ANTXR1 Isoform 1 of Anthrax toxin receptor 1 precursor	IPI00030431	63 kDa	1	1	2	0	0	2	0.437
CLPTM1	CLPTM1 Isoform 2 of Cleft lip and palate transmembrane protein 1	IPI00107357 (+1)	78 kDa	0	0	2	1	2	1	0.437
RPL29;RPL29P4	RPL29;RPL29P4 60S ribosomal protein L29	IPI00419919 (+1)	18 kDa	10	12	4	6	7	6	0.4377
TRIM28	TRIM28 Isoform 1 of Transcription intermediary factor 1-beta	IPI00438229	89 kDa	9	9	9	7	14	12	0.438
TKT	TKT Transketolase	IPI00643920 (+1)	68 kDa	1	2	3	6	0	6	0.438
PHGDH	PHGDH D-3-phosphoglycerate dehydrogenase	IPI00011200	57 kDa	8	9	5	8	5	5	0.4418
EHD1	EHD1 EH domain-containing protein 1	IPI00017184	61 kDa	2	7	2	4	7	5	0.4419
GLT25D1	GLT25D1 Glycosyltransferase 25 family member 1 precursor	IPI00168262	72 kDa	7	13	9	8	8	8	0.4444
RPL28	RPL28 60S ribosomal protein L28	IPI00182533	16 kDa	6	7	5	6	11	6	0.4444
DCTN1	DCTN1 Isoform p150 of Dynactin subunit 1	IPI00029485 (+2)	142 kDa	21	30	19	20	17	23	0.445
HIST1H1B	HIST1H1B Histone H1.5	IPI00217468	23 kDa	9	2	10	15	8	7	0.4467
EIF4A1	EIF4A1 Eukaryotic initiation factor 4A-I	IPI00025491 (+1)	46 kDa	27	26	17	20	20	21	0.4471
PA2G4	PA2G4 Proliferation-associated protein 2G4	IPI00299000 (+2)	44 kDa	10	15	4	6	7	7	0.4471
VIM	VIM Vimentin	IPI00418471	54 kDa	434	59	399	372	384	486	0.449
GLB1	GLB1 Isoform 1 of Beta-galactosidase precursor	IPI00441344 (+1)	76 kDa	6	1	8	9	6	6	0.4502
ABCF1	ABCF1 Isoform 2 of ATP-binding cassette sub-family F member 1	IPI00013495 (+2)	92 kDa	3	6	6	3	4	5	0.4502
TMOD3	TMOD3 Tropomodulin-3	IPI00005087	40 kDa	3	3	0	4	2	3	0.4502
DOCK7	DOCK7 Isoform 2 of Dedicator of cytokinesis protein 7	IPI00183572 (+5)	241 kDa	1	3	2	4	4	1	0.4502
SLK	SLK Isoform 1 of STE20-like serine/threonine-protein kinase	IPI00022827 (+1)	143 kDa	0	3	3	0	2	1	0.4502
COL6A3	COL6A3 alpha 3 type VI collagen isoform 1 precursor	IPI00022200 (+2)	344 kDa	221	275	147	178	209	150	0.4505
SLC25A6	SLC25A6 ADP/ATP translocase 3	IPI00291467	33 kDa	6	15	7	5	6	9	0.4518
CKAP4	CKAP4 Isoform 1 of Cytoskeleton-associated protein 4	IPI00141318	66 kDa	77	92	52	55	66	66	0.4519
LRPPRC	LRPPRC Leucine-rich PPR motif-containing protein, mitochondrial precursor	IPI00783271	158 kDa	11	12	2	8	3	5	0.4539
COL6A1	COL6A1 Collagen alpha-1(VI) chain precursor	IPI00291136	109 kDa	28	46	24	27	28	24	0.454
PRDX1	PRDX1 Peroxiredoxin-1	IPI00000874 (+1)	22 kDa	11	4	12	8	12	15	0.4557
UTRN	UTRN Utrophin	IPI00009329	394 kDa	11	4	14	8	21	12	0.4562
hCG_21078	hCG_21078 hypothetical protein LOC389435	IPI00398135 (+1)	17 kDa	6	1	4	4	5	6	0.4564
TUBB2A	TUBB2A Tubulin beta-2A chain	IPI00013475	50 kDa	107	71	68	63	70	77	0.4583
RNF213	RNF213 Isoform 1 of RING finger protein 213	IPI00828098	374 kDa	0	16	8	0	10	0	0.4586
ACOT7	ACOT7 Isoform 1 of Cytosolic acyl coenzyme A thioester hydrolase	IPI00010415 (+5)	42 kDa	1	6	0	2	0	0	0.4601
ANXA5	ANXA5 Annexin A5	IPI00329801 (+2)	36 kDa	6	15	10	18	9	13	0.4609
CAND1	CAND1 Isoform 1 of Cullin-associated NEDD8-dissociated protein 1	IPI00100160	136 kDa	8	14	15	11	10	10	0.4612
TUBB2C	TUBB2C Tubulin beta-2C chain	IPI00007752	50 kDa	114	77	67	64	72	81	0.4613
PSAT1	PSAT1 Isoform 1 of Phosphoserine aminotransferase	IPI00001734 (+1)	40 kDa	0	6	2	1	0	2	0.4639
HNRNPK	HNRNPK Isoform 1 of Heterogeneous nuclear ribonucleoprotein K	IPI00216049 (+3)	51 kDa	33	33	26	32	36	31	0.4642
CALD1	CALD1 Isoform 4 of Caldesmon	IPI00218696	63 kDa	206	0	160	170	172	193	0.4647
EIF3EIP	EIF3EIP Eukaryotic translation initiation factor 3, subunit E interacting protein	IPI00465233 (+2)	71 kDa	2	2	3	1	4	6	0.4655
GARS	GARS Glycyl-tRNA synthetase	IPI00783097	83 kDa	16	19	20	14	23	33	0.4673
EIF3CL;EIF3C	EIF3CL;EIF3C Eukaryotic translation initiation factor 3 subunit C	IPI00016910 (+1)	105 kDa	13	15	16	12	14	15	0.4676
FAM120A	FAM120A Isoform A of Constitutive coactivator of PPAR-gamma-like protein 1	IPI00472054 (+1)	122 kDa	7	10	9	9	6	8	0.4676
PHB2	PHB2 Prohibitin-2	IPI00027252	33 kDa	4	6	8	7	3	4	0.4685
2009-09-11	SEPT11 Septin-11	IPI00019376	49 kDa	32	38	14	17	26	22	0.4693
DHX9	DHX9 ATP-dependent RNA helicase A	IPI00844578	141 kDa	37	24	39	42	34	37	0.4696
MAP1A	MAP1A 331 kDa protein	IPI00020356 (+2)	331 kDa	5	5	6	0	5	6	0.47
HSP90AB1	HSP90AB1 Heat shock protein HSP 90-beta	IPI00414676	83 kDa	26	25	42	21	27	30	0.4731
CORO1C	CORO1C Coronin-1C_i3 protein	IPI00867509	59 kDa	13	15	5	6	10	9	0.4761
RPL27	RPL27 60S ribosomal protein L27	IPI00219155	16 kDa	8	2	7	6	9	7	0.4767
TUBA1A	TUBA1A Tubulin alpha-1A chain	IPI00180675	50 kDa	63	48	55	45	51	57	0.4784
NONO	NONO Non-POU domain-containing octamer-binding protein	IPI00304596	54 kDa	13	11	8	16	15	8	0.4807
PSMC3	PSMC3 26S protease regulatory subunit 6A	IPI00018398	49 kDa	5	0	1	0	0	2	0.4822
EIF4G3	EIF4G3 Isoform 1 of Eukaryotic translation initiation factor 4 gamma 3	IPI00646377 (+1)	177 kDa	0	5	4	5	5	3	0.4822
EIF2S1	EIF2S1 Eukaryotic translation initiation factor 2 subunit 1	IPI00219678	36 kDa	7	11	6	7	6	7	0.4836
RRAS	RRAS Ras-related protein R-Ras precursor	IPI00020418	23 kDa	2	1	2	1	2	6	0.4836
RPN1	RPN1 Dolichyl-diphosphooligosaccharide--protein glycosyltransferase 67 kDa subunit precursor	IPI00025874	73 kDa	13	25	21	11	22	15	0.4852
COL12A1	COL12A1 Isoform 1 of Collagen alpha-1(XII) chain precursor	IPI00329573	333 kDa	88	131	107	130	146	95	0.4854
HSPA2	HSPA2 Heat shock-related 70 kDa protein 2	IPI00007702	70 kDa	23	15	18	20	21	21	0.4855
MYO1C	MYO1C myosin IC isoform a	IPI00743335 (+1)	122 kDa	50	40	46	65	42	47	0.4856
HIST1H2AE;HIST1H2AB	HIST1H2AE;HIST1H2AB Histone H2A type 1-B	IPI00026272 (+2)	14 kDa	16	2	24	22	16	21	0.4863
HIST2H2AA3;HIST2H2AA4	HIST2H2AA3;HIST2H2AA4 Histone H2A type 2-A	IPI00216457 (+1)	14 kDa	17	0	31	26	21	24	0.4874
HNRNPD	HNRNPD Isoform 1 of Heterogeneous nuclear ribonucleoprotein D0	IPI00028888 (+4)	38 kDa	9	6	11	9	6	7	0.49
ETF1	ETF1 Eukaryotic peptide chain release factor subunit 1	IPI00429191	49 kDa	5	7	2	2	5	3	0.49
FERMT2	FERMT2 Isoform 1 of Fermitin family homolog 2	IPI00000856 (+1)	78 kDa	20	28	23	16	25	22	0.4918
SKIV2L	SKIV2L Helicase SKI2W	IPI00414819 (+2)	138 kDa	7	8	6	7	5	7	0.4918
P4HA1	P4HA1 Isoform 1 of Prolyl 4-hydroxylase subunit alpha-1 precursor	IPI00009923 (+1)	61 kDa	8	6	3	6	9	6	0.4918
FARSB	FARSB Phenylalanyl-tRNA synthetase beta chain	IPI00300074	66 kDa	3	5	5	4	6	5	0.4918
TPP2	TPP2 Tripeptidyl-peptidase 2	IPI00020416 (+1)	138 kDa	2	4	4	4	3	5	0.4918
RECQL	RECQL ATP-dependent DNA helicase Q1	IPI00178431 (+1)	73 kDa	2	4	3	3	5	3	0.4918
CUL4B	CUL4B Isoform 1 of Cullin-4B	IPI00179057 (+2)	102 kDa	2	2	4	2	3	1	0.4918
RPS27	RPS27 40S ribosomal protein S27	IPI00513971 (+1)	9 kDa	2	0	2	1	3	2	0.4918
ATP6V1G1	ATP6V1G1 Vacuolar proton pump subunit G 1	IPI00025285	14 kDa	2	0	1	3	1	1	0.4918
HARS	HARS Histidyl-tRNA synthetase, cytoplasmic	IPI00021808 (+1)	57 kDa	1	3	1	0	2	1	0.4918
SPG20	SPG20 Spartin	IPI00430622	73 kDa	1	0	2	1	3	1	0.4918
CAMK2D	CAMK2D Isoform Delta 6 of Calcium/calmodulin-dependent protein kinase type II delta chain	IPI00172636 (+4)	54 kDa	5	6	4	4	8	6	0.495
CAPRIN1	CAPRIN1 GPI-anchored membrane protein 1	IPI00030910 (+2)	73 kDa	5	3	7	4	3	5	0.495
IGF2R	IGF2R Cation-independent mannose-6-phosphate receptor precursor	IPI00289819	274 kDa	4	5	3	7	3	5	0.495
OGDH	OGDH 2-oxoglutarate dehydrogenase E1 component, mitochondrial precursor	IPI00098902	116 kDa	3	4	2	2	6	4	0.495
TCIRG1	TCIRG1 Isoform Long of Vacuolar proton translocating ATPase 116 kDa subunit a isoform 3	IPI00299719 (+1)	93 kDa	2	0	4	0	1	2	0.495
COL1A2	COL1A2 Collagen alpha-2(I) chain precursor	IPI00304962 (+1)	129 kDa	15	19	2	5	10	8	0.5018
YWHAZ	YWHAZ 14-3-3 protein zeta/delta	IPI00021263	28 kDa	9	2	8	9	4	14	0.5023
DDX5	DDX5 Probable ATP-dependent RNA helicase DDX5	IPI00017617	69 kDa	8	11	10	9	14	10	0.5046
HMGA1	HMGA1 Isoform HMG-I of High mobility group protein HMG-I/HMG-Y	IPI00179700	12 kDa	6	3	4	6	2	1	0.5046
HNRNPR	HNRNPR Heterogeneous nuclear ribonucleoprotein R	IPI00012074	71 kDa	13	0	18	15	14	15	0.5047
RPN2	RPN2 Ribophorin II	IPI00383680 (+2)	68 kDa	7	8	8	7	8	11	0.5068
UGDH	UGDH UDP-glucose 6-dehydrogenase	IPI00031420	55 kDa	6	7	3	6	6	7	0.5068
MTHFD1L	MTHFD1L Isoform 1 of Monofunctional C1-tetrahydrofolate synthase, mitochondrial precursor	IPI00291646	106 kDa	3	3	2	6	3	2	0.5068
PML	PML Isoform PML-1 of Probable transcription factor PML	IPI00022348	98 kDa	4	0	3	4	3	3	0.5068
H2AFX	H2AFX Histone H2A.x	IPI00219037	15 kDa	10	0	17	12	12	15	0.5101
TUBA1B	TUBA1B Tubulin alpha-1B chain	IPI00387144 (+1)	50 kDa	65	49	55	47	54	56	0.513
MYL6;MYL6B	MYL6;MYL6B Isoform Non-muscle of Myosin light polypeptide 6	IPI00335168	17 kDa	36	18	38	40	35	32	0.5139
TNC	TNC Isoform 1 of Tenascin precursor	IPI00031008 (+1)	241 kDa	68	81	49	71	86	65	0.5144
SCYE1	SCYE1 Multisynthetase complex auxiliary component p43	IPI00006252 (+1)	34 kDa	4	8	2	1	2	6	0.5145
SEC61A1	SEC61A1 Isoform 1 of Protein transport protein Sec61 subunit alpha isoform 1	IPI00218466	52 kDa	0	5	0	0	1	0	0.5149
TUBB	TUBB Tubulin beta chain	IPI00011654	50 kDa	129	88	81	75	90	97	0.5153
HIST2H2BE	HIST2H2BE Histone H2B type 2-E	IPI00003935 (+2)	14 kDa	16	0	16	17	12	16	0.5165
HNRNPH1	HNRNPH1 Heterogeneous nuclear ribonucleoprotein H	IPI00013881 (+1)	49 kDa	21	18	11	12	16	15	0.5183
VPS13C	VPS13C vacuolar protein sorting 13C protein isoform 2B	IPI00412216 (+4)	408 kDa	2	8	12	8	6	0	0.5185
GIGYF2	GIGYF2 Isoform 3 of PERQ amino acid-rich with GYF domain-containing protein 2	IPI00647635 (+3)	153 kDa	3	3	2	2	2	3	0.5185
EIF2AK2	EIF2AK2 Interferon-induced, double-stranded RNA-activated protein kinase	IPI00019463 (+1)	62 kDa	1	3	3	1	3	1	0.5185
SRM	SRM Spermidine synthase	IPI00292020	34 kDa	1	2	1	2	1	2	0.5185
OTUB1	OTUB1 Putative uncharacterized protein DKFZp564E242	IPI00000581 (+2)	31 kDa	2	1	2	1	1	2	0.5185
ACOT9	ACOT9 acyl-Coenzyme A thioesterase 2, mitochondrial isoform b	IPI00220710 (+2)	50 kDa	1	2	1	2	1	2	0.5185
SPECC1L	SPECC1L Cytospin-A	IPI00178072 (+2)	125 kDa	1	1	2	2	1	2	0.5185
CPNE1	CPNE1 Copine-1	IPI00018452 (+1)	59 kDa	2	1	1	2	2	1	0.5185
KDELR2	KDELR2 ER lumen protein retaining receptor 2	IPI00018248 (+1)	24 kDa	0	2	0	0	2	2	0.5185
CMAS	CMAS Isoform 1 of N-acylneuraminate cytidylyltransferase	IPI00303158	48 kDa	2	2	0	0	0	2	0.5185
TOM1	TOM1 Target of myb1	IPI00023191 (+1)	54 kDa	0	2	0	2	2	0	0.5185
ANXA11	ANXA11 Annexin A11	IPI00414320	54 kDa	2	2	0	0	0	2	0.5185
HGS	HGS Hepatocyte growth factor-regulated tyrosine kinase substrate	IPI00006176	86 kDa	1	1	3	2	1	5	0.5195
GDI2	GDI2 Rab GDP dissociation inhibitor beta	IPI00031461	51 kDa	13	4	5	4	4	7	0.5204
KRT6A	KRT6A Keratin, type II cytoskeletal 6A	IPI00300725	60 kDa	11	0	32	32	16	18	0.5237
G6PD	G6PD Isoform Long of Glucose-6-phosphate 1-dehydrogenase	IPI00216008 (+1)	64 kDa	4	7	1	6	4	6	0.5244
FXR1	FXR1 Isoform 1 of Fragile X mental retardation syndrome-related protein 1	IPI00016249	70 kDa	7	8	7	3	9	6	0.5286
DDX6	DDX6 Probable ATP-dependent RNA helicase DDX6	IPI00030320	54 kDa	7	8	5	6	6	6	0.5286
PPP2R2A	PPP2R2A Serine/threonine-protein phosphatase 2A 55 kDa regulatory subunit B alpha isoform	IPI00332511	52 kDa	3	3	3	2	5	4	0.5286
IDH2	IDH2 Isocitrate dehydrogenase [NADP], mitochondrial precursor	IPI00011107	51 kDa	5	4	0	0	1	4	0.5304
UQCRC2	UQCRC2 Cytochrome b-c1 complex subunit 2, mitochondrial precursor	IPI00305383	48 kDa	3	3	4	1	3	4	0.5305
STAT1	STAT1 Isoform Alpha of Signal transducer and activator of transcription 1-alpha/beta	IPI00030781	87 kDa	2	2	7	1	4	2	0.5305
S100A6	S100A6 Protein S100-A6	IPI00027463	10 kDa	2	2	3	3	2	0	0.5305
EIF1AX;EIF1AP1	EIF1AX;EIF1AP1 Eukaryotic translation initiation factor 1A, X-chromosomal	IPI00232533	16 kDa	2	1	2	1	4	2	0.5305
SNRPB	SNRPB Isoform SM-B' of Small nuclear ribonucleoprotein-associated proteins B and B'	IPI00027285 (+7)	25 kDa	2	0	3	2	3	2	0.5305
FTH1	FTH1 Ferritin heavy chain	IPI00554521	21 kDa	1	2	2	2	1	4	0.5305
DDX23	DDX23 Probable ATP-dependent RNA helicase DDX23	IPI00006725	96 kDa	0	1	3	1	0	1	0.5305
DEK	DEK Protein DEK	IPI00020021 (+1)	43 kDa	1	3	0	0	1	1	0.5305
METAP2	METAP2 Methionine aminopeptidase 2	IPI00033036	53 kDa	1	3	0	1	1	0	0.5305
SPTLC1	SPTLC1 Serine palmitoyltransferase 1	IPI00005745 (+1)	53 kDa	3	1	0	0	1	1	0.5305
HTRA1	HTRA1 Serine protease HTRA1 precursor	IPI00003176	51 kDa	2	4	1	1	4	5	0.5391
MGST1	MGST1 Microsomal glutathione S-transferase 1	IPI00021805	18 kDa	4	0	7	3	8	5	0.5406
POLR2B	POLR2B DNA-directed RNA polymerase II subunit RPB2	IPI00027808	134 kDa	1	2	7	0	5	0	0.5406
GREM1	GREM1 Isoform 1 of Gremlin-1 precursor	IPI00298476	21 kDa	4	0	0	2	3	2	0.5425
STRAP	STRAP Serine-threonine kinase receptor-associated protein	IPI00294536	38 kDa	1	5	1	1	2	1	0.5425
AMY1A;AMY1B;AMY1C;AMY2A	AMY1A;AMY1B;AMY1C;AMY2A Alpha-amylase 1 precursor	IPI00300786 (+2)	58 kDa	0	4	0	0	0	1	0.5425
CUL5	CUL5 Cullin-5	IPI00216003 (+1)	97 kDa	0	0	4	0	0	1	0.5425
ANPEP	ANPEP Aminopeptidase N	IPI00221224	110 kDa	0	4	0	1	0	0	0.5425
LAS1L	LAS1L Isoform 1 of LAS1-like protein	IPI00641990 (+1)	83 kDa	0	0	4	0	1	0	0.5425
PRKACB	PRKACB Isoform 1 of cAMP-dependent protein kinase catalytic subunit beta	IPI00395654	41 kDa	0	8	0	0	2	0	0.5425
GOLGB1	GOLGB1 Golgin subfamily B member 1	IPI00004671 (+1)	376 kDa	8	20	32	19	43	19	0.5445
SRP72	SRP72 Signal recognition particle 72 kDa protein	IPI00215888	75 kDa	5	9	5	4	8	3	0.5467
CNN1	CNN1 Calponin-1	IPI00021264	33 kDa	32	10	27	34	23	27	0.5473
RPL23A;hCG_16001	RPL23A;hCG_16001 60S ribosomal protein L23a	IPI00021266 (+3)	18 kDa	18	4	18	15	20	15	0.5493
2009-09-07	SEPT7 Isoform 1 of Septin-7	IPI00033025 (+2)	51 kDa	16	25	9	10	14	16	0.5493
CAP1	CAP1 Adenylyl cyclase-associated protein 1	IPI00008274 (+2)	52 kDa	11	9	4	5	1	11	0.5495
RPL35A	RPL35A 60S ribosomal protein L35a	IPI00029731	13 kDa	6	2	6	3	5	3	0.5504
ELAVL1	ELAVL1 ELAV-like protein 1	IPI00301936	36 kDa	4	6	4	5	1	5	0.5504
TPP1	TPP1 Isoform 1 of Tripeptidyl-peptidase 1 precursor	IPI00298237 (+2)	61 kDa	6	2	2	5	3	5	0.5504
HSPA5	HSPA5 HSPA5 protein	IPI00003362	72 kDa	42	31	32	28	48	43	0.5506
HIST1H2BL	HIST1H2BL Histone H2B type 1-L	IPI00018534 (+6)	14 kDa	21	1	19	19	15	21	0.5528
PFKP	PFKP 6-phosphofructokinase type C	IPI00009790	86 kDa	16	15	32	16	20	15	0.5565
ACLY	ACLY ATP-citrate synthase	IPI00021290	121 kDa	12	13	13	18	9	17	0.5577
SLC25A5	SLC25A5 ADP/ATP translocase 2	IPI00007188	33 kDa	6	11	7	7	4	9	0.5614
ILF2	ILF2 Interleukin enhancer-binding factor 2	IPI00005198	43 kDa	17	6	5	8	6	6	0.5649
ARF4	ARF4 ADP-ribosylation factor 4	IPI00215918	21 kDa	5	6	7	4	15	6	0.5667
RRBP1	RRBP1 Isoform 3 of Ribosome-binding protein 1	IPI00215743 (+1)	152 kDa	104	119	75	81	90	100	0.5669
KLC1	KLC1 Isoform G of Kinesin light chain 1	IPI00412642	64 kDa	3	5	4	1	9	7	0.5697
SYNCRIP	SYNCRIP Isoform 1 of Heterogeneous nuclear ribonucleoprotein Q	IPI00018140 (+3)	70 kDa	15	11	21	17	17	19	0.5714
LEPRE1	LEPRE1 Isoform 3 of Prolyl 3-hydroxylase 1 precursor	IPI00045839 (+1)	91 kDa	4	6	9	6	5	5	0.5714
ITGB1	ITGB1 integrin beta 1 isoform 1A precursor	IPI00645194	88 kDa	4	8	6	10	4	8	0.572
ATP5C1	ATP5C1 Isoform Heart of ATP synthase subunit gamma, mitochondrial precursor	IPI00395769 (+1)	33 kDa	3	4	2	5	2	4	0.572
PRDX3	PRDX3 Thioredoxin-dependent peroxide reductase, mitochondrial precursor	IPI00024919 (+1)	28 kDa	4	1	2	2	4	3	0.572
RBM14	RBM14 Isoform 1 of RNA-binding protein 14	IPI00013174	69 kDa	2	0	3	0	1	2	0.572
ADH5	ADH5 Alcohol dehydrogenase class-3	IPI00746777	40 kDa	2	3	0	0	1	2	0.572
DES	DES Desmin	IPI00465084	54 kDa	82	5	72	66	61	82	0.5734
LMNA	LMNA Isoform A of Lamin-A/C	IPI00021405	74 kDa	143	46	94	118	124	99	0.5736
YWHAE	YWHAE 14-3-3 protein epsilon	IPI00000816	29 kDa	11	6	11	13	6	15	0.576
SMARCC2	SMARCC2 Isoform 1 of SWI/SNF-related matrix-associated actin-dependent regulator of chromatin subfamily C member 2	IPI00216047	133 kDa	3	1	6	3	1	3	0.576
SMCHD1	SMCHD1 Isoform 2 of Structural maintenance of chromosomes flexible hinge domain-containing protein 1	IPI00465022 (+1)	216 kDa	0	2	2	5	2	0	0.576
IKIP	IKIP Isoform 4 of Inhibitor of nuclear factor kappa-B kinase-interacting protein	IPI00043598	43 kDa	5	2	0	0	2	2	0.576
LIMA1	LIMA1 Isoform Beta of LIM domain and actin-binding protein 1	IPI00008918 (+4)	85 kDa	6	0	8	3	5	1	0.5763
RPS18;LOC100130553	RPS18;LOC100130553 40S ribosomal protein S18	IPI00013296	18 kDa	17	1	14	16	12	14	0.5767
RPL7	RPL7 60S ribosomal protein L7	IPI00030179 (+2)	29 kDa	37	47	18	44	12	23	0.5777
GAA	GAA Lysosomal alpha-glucosidase precursor	IPI00293088 (+1)	105 kDa	1	4	3	4	4	2	0.579
LAMC1	LAMC1 Laminin subunit gamma-1 precursor	IPI00298281	178 kDa	2	4	2	5	2	3	0.579
TMEM43	TMEM43 Transmembrane protein 43	IPI00301280	45 kDa	3	5	2	4	2	2	0.579
NAP1L1	NAP1L1 Nucleosome assembly protein 1-like 1	IPI00023860 (+1)	45 kDa	4	1	2	1	1	3	0.579
THOC4	THOC4 THO complex subunit 4	IPI00328840	28 kDa	3	0	2	3	1	3	0.579
VPS16	VPS16 Isoform 1 of Vacuolar protein sorting-associated protein 16 homolog	IPI00305438 (+2)	95 kDa	1	2	4	1	3	1	0.579
PABPN1	PABPN1 Isoform 1 of Polyadenylate-binding protein 2	IPI00005792 (+1)	33 kDa	3	0	1	0	2	0	0.579
RPS3	RPS3 40S ribosomal protein S3	IPI00011253	27 kDa	15	13	14	22	13	13	0.5799
CAST	CAST Isoform 2 of Calpastatin	IPI00220857 (+10)	75 kDa	1	5	0	1	1	1	0.5799
VCP	VCP Transitional endoplasmic reticulum ATPase	IPI00022774	89 kDa	14	9	29	19	22	23	0.5809
VASP	VASP Vasodilator-stimulated phosphoprotein	IPI00301058	40 kDa	14	19	7	8	13	12	0.5827
XRCC6	XRCC6 ATP-dependent DNA helicase 2 subunit 1	IPI00644712	70 kDa	15	13	14	16	17	12	0.5836
SACS	SACS Isoform 2 of Sacsin	IPI00784002 (+1)	505 kDa	1	2	7	4	2	0	0.585
FAP	FAP Isoform 1 of Seprase	IPI00295461	88 kDa	5	2	9	5	3	4	0.5918
FARSA	FARSA Phenylalanyl-tRNA synthetase alpha chain	IPI00031820	58 kDa	4	4	1	4	3	4	0.5918
BLVRA	BLVRA Biliverdin reductase A precursor	IPI00294158	33 kDa	1	4	1	2	1	1	0.5918
LOC442497;SLC3A2	LOC442497;SLC3A2 4F2 cell-surface antigen heavy chain	IPI00027493 (+5)	58 kDa	0	3	3	2	1	1	0.5918
MAGT1	MAGT1 Magnesium transporter protein 1 precursor	IPI00301202 (+2)	38 kDa	0	1	0	3	0	0	0.5918
PGAM5	PGAM5 Isoform 1 of Phosphoglycerate mutase family member 5 precursor	IPI00788907	32 kDa	1	0	0	3	0	0	0.5918
C4orf41	C4orf41 hypothetical protein LOC60684 isoform b	IPI00375684 (+2)	123 kDa	0	0	1	3	0	0	0.5918
HNRNPUL2	HNRNPUL2 Heterogeneous nuclear ribonucleoprotein U-like protein 2	IPI00456887	85 kDa	14	1	27	17	16	24	0.5922
HSP90AA1	HSP90AA1 heat shock protein 90kDa alpha (cytosolic), class A member 1 isoform 1	IPI00382470 (+1)	98 kDa	18	22	34	18	19	27	0.5928
PLOD1	PLOD1 Procollagen-lysine,2-oxoglutarate 5-dioxygenase 1 precursor	IPI00027192	84 kDa	10	17	15	11	14	13	0.5968
HNRNPH2	HNRNPH2 Heterogeneous nuclear ribonucleoprotein H2	IPI00026230	49 kDa	16	14	9	12	13	10	0.5968
MAP4K4	MAP4K4 Isoform 1 of Mitogen-activated protein kinase kinase kinase kinase 4	IPI00006752 (+5)	142 kDa	6	9	4	7	4	5	0.5977
VAT1	VAT1 Synaptic vesicle membrane protein VAT-1 homolog	IPI00156689	42 kDa	5	7	2	4	2	5	0.5977
FBLIM1	FBLIM1 Isoform 1 of Filamin-binding LIM protein 1	IPI00291238	41 kDa	2	5	3	0	5	2	0.5977
COL14A1	COL14A1 Isoform 1 of Collagen alpha-1(XIV) chain precursor	IPI00176193 (+1)	194 kDa	10	16	14	11	15	10	0.5983
KPNB1	KPNB1 Importin subunit beta-1	IPI00001639	97 kDa	5	5	12	5	3	9	0.5993
ENO1	ENO1 Isoform alpha-enolase of Alpha-enolase	IPI00465248	47 kDa	17	21	12	15	13	17	0.5995
2009-09-08	SEPT8 Isoform 2 of Septin-8	IPI00022082 (+6)	50 kDa	0	8	0	0	3	0	0.5995
EIF4A3	EIF4A3 Eukaryotic initiation factor 4A-III	IPI00009328	47 kDa	6	5	4	3	2	4	0.6
MSN	MSN Moesin	IPI00219365 (+1)	68 kDa	21	24	12	16	19	15	0.6018
PYGL	PYGL Glycogen phosphorylase, liver form	IPI00783313	97 kDa	0	6	13	3	5	4	0.6018
NSF	NSF Vesicle-fusing ATPase	IPI00006451	83 kDa	11	7	11	10	13	9	0.6072
CLTB	CLTB Isoform Non-brain of Clathrin light chain B	IPI00216472	23 kDa	5	1	4	6	0	0	0.6077
RUVBL2	RUVBL2 RuvB-like 2	IPI00009104	51 kDa	8	4	5	1	4	8	0.6112
2009-09-09	SEPT9 Isoform 1 of Septin-9	IPI00784614 (+2)	65 kDa	29	44	24	22	36	27	0.6116
ATP5O	ATP5O ATP synthase subunit O, mitochondrial precursor	IPI00007611	23 kDa	11	1	12	6	13	12	0.6121
PDIA4	PDIA4 Protein disulfide-isomerase A4 precursor	IPI00009904	73 kDa	9	3	2	5	6	7	0.6151
RPS26	RPS26 Ribosomal protein 26 (RPS26) pseudogene	IPI00186712 (+1)	13 kDa	8	3	8	6	5	5	0.6159
IKIP	IKIP Isoform 1 of Inhibitor of nuclear factor kappa-B kinase-interacting protein	IPI00797136	39 kDa	1	6	1	2	1	2	0.6159
CLIP1	CLIP1 CLIP1 protein	IPI00013455 (+2)	162 kDa	1	3	3	2	2	5	0.6178
KRT16	KRT16 Keratin, type I cytoskeletal 16	IPI00217963	51 kDa	7	9	20	28	9	11	0.6199
VARS	VARS Valyl-tRNA synthetase	IPI00000873 (+1)	140 kDa	13	22	7	11	9	14	0.6203
USO1	USO1 Putative uncharacterized protein DKFZp451D234	IPI00031583	109 kDa	12	10	13	14	11	12	0.6213
FUS	FUS Isoform Short of RNA-binding protein FUS	IPI00221354 (+3)	53 kDa	9	10	7	9	11	8	0.6213
ROCK1	ROCK1 Rho-associated protein kinase 1	IPI00022542 (+1)	158 kDa	6	7	4	8	6	5	0.6213
SERBP1	SERBP1 Isoform 1 of Plasminogen activator inhibitor 1 RNA-binding protein	IPI00410693 (+3)	45 kDa	4	6	3	5	4	2	0.6213
SNRPD3	SNRPD3 Small nuclear ribonucleoprotein Sm D3	IPI00017964 (+2)	14 kDa	2	0	3	1	4	2	0.6213
RUVBL1	RUVBL1 Isoform 1 of RuvB-like 1	IPI00021187	50 kDa	5	5	2	2	6	7	0.622
KTN1	KTN1 Isoform 1 of Kinectin	IPI00328753	156 kDa	24	40	15	27	16	23	0.6251
AP1G1	AP1G1 adaptor-related protein complex 1, gamma 1 subunit isoform a	IPI00293396 (+1)	92 kDa	2	2	9	3	3	3	0.6254
DNAJC13	DNAJC13 DnaJ homolog subfamily C member 13	IPI00307259 (+1)	254 kDa	13	17	18	15	17	19	0.6291
UACA	UACA Uveal autoantigen with coiled-coil domains and ankyrin repeats	IPI00173359 (+1)	163 kDa	10	2	18	11	15	12	0.6325
COL1A1	COL1A1 Collagen alpha-1(I) chain precursor	IPI00297646	139 kDa	50	75	19	29	52	35	0.6327
RPS3A	RPS3A 40S ribosomal protein S3a	IPI00419880 (+1)	30 kDa	14	16	8	17	10	16	0.635
GFPT1	GFPT1 Isoform 1 of Glucosamine--fructose-6-phosphate aminotransferase [isomerizing] 1	IPI00217952 (+1)	79 kDa	5	4	7	2	10	8	0.6385
SUPT16H	SUPT16H FACT complex subunit SPT16	IPI00026970	120 kDa	4	3	10	7	3	3	0.6385
ATP1A1	ATP1A1 Isoform Long of Sodium/potassium-transporting ATPase subunit alpha-1 precursor	IPI00006482 (+1)	113 kDa	0	0	6	0	4	6	0.6433
PTBP1	PTBP1 Isoform 1 of Polypyrimidine tract-binding protein 1	IPI00179964 (+2)	57 kDa	11	12	10	9	17	11	0.6437
PURB	PURB Transcriptional activator protein Pur-beta	IPI00045051	33 kDa	2	8	0	1	2	3	0.6437
TRIOBP	TRIOBP TRIO and F-actin binding protein isoform 1	IPI00148768 (+3)	74 kDa	4	7	10	2	12	13	0.6447
SMC3	SMC3 Structural maintenance of chromosomes protein 3	IPI00219420	142 kDa	7	0	6	6	3	8	0.6464
ATP5L	ATP5L ATP synthase subunit g, mitochondrial	IPI00027448	11 kDa	3	0	4	1	2	2	0.6464
COPE	COPE Coatomer subunit epsilon	IPI00465132	34 kDa	6	10	4	4	7	6	0.647
SF3B1	SF3B1 Splicing factor 3B subunit 1	IPI00026089	146 kDa	4	4	6	7	2	8	0.647
NES	NES Nestin	IPI00010800	177 kDa	19	0	22	17	16	19	0.6502
LMO7	LMO7 Isoform 3 of LIM domain only protein 7	IPI00291802 (+3)	154 kDa	12	0	14	13	5	16	0.6512
EIF2S3	EIF2S3 Eukaryotic translation initiation factor 2 subunit 3	IPI00297982	51 kDa	12	9	6	6	9	9	0.6514
SART3	SART3 Isoform 1 of Squamous cell carcinoma antigen recognized by T-cells 3	IPI00006025	110 kDa	5	3	4	5	4	4	0.6514
ACADVL	ACADVL Isoform 1 of Very long-chain specific acyl-CoA dehydrogenase, mitochondrial precursor	IPI00028031 (+1)	75 kDa	3	6	3	0	3	6	0.6514
RPS21	RPS21 40S ribosomal protein S21	IPI00017448	9 kDa	3	2	4	3	4	3	0.6514
ABCE1	ABCE1 ATP-binding cassette sub-family E member 1	IPI00303207	67 kDa	3	2	3	2	4	3	0.6514
SSRP1	SSRP1 FACT complex subunit SSRP1	IPI00005154	81 kDa	2	1	5	1	2	3	0.6514
KHSRP	KHSRP Isoform 1 of Far upstream element-binding protein 2	IPI00479786 (+1)	73 kDa	2	2	3	1	3	2	0.6514
PRPF40A	PRPF40A Isoform 1 of Pre-mRNA-processing factor 40 homolog A	IPI00337385 (+4)	109 kDa	2	2	3	3	1	2	0.6514
PURA	PURA Transcriptional activator protein Pur-alpha	IPI00023591	35 kDa	3	4	2	3	2	3	0.6514
TMTC3	TMTC3 Isoform 2 of Transmembrane and TPR repeat-containing protein 3	IPI00470924 (+1)	104 kDa	1	2	3	2	2	1	0.6514
DNAJC10	DNAJC10 Isoform 1 of DnaJ homolog subfamily C member 10 precursor	IPI00293260 (+1)	91 kDa	2	1	2	1	2	3	0.6514
ARF6	ARF6 ADP-ribosylation factor 6	IPI00215920	20 kDa	0	1	2	0	4	1	0.6514
AFG3L2	AFG3L2 AFG3-like protein 2	IPI00001091	89 kDa	1	4	0	2	1	0	0.6514
PSMC4	PSMC4 Isoform 1 of 26S protease regulatory subunit 6B	IPI00020042 (+1)	47 kDa	4	1	0	0	1	2	0.6514
KCTD12	KCTD12 BTB/POZ domain-containing protein KCTD12	IPI00060715	36 kDa	1	2	1	1	0	2	0.6514
GSR	GSR Isoform Mitochondrial of Glutathione reductase, mitochondrial precursor	IPI00016862 (+1)	56 kDa	1	1	2	0	2	1	0.6514
TFG	TFG Protein TFG	IPI00294619 (+3)	43 kDa	1	2	1	0	2	1	0.6514
TRIP6	TRIP6 Thyroid receptor-interacting protein 6	IPI00301561	50 kDa	0	1	2	1	2	1	0.6514
CRTAP	CRTAP Cartilage-associated protein precursor	IPI00748502 (+1)	47 kDa	1	2	1	0	2	1	0.6514
IMPDH1	IMPDH1 inosine monophosphate dehydrogenase 1 isoform a	IPI00375527 (+4)	64 kDa	1	2	1	0	1	2	0.6514
SNRPF	SNRPF Small nuclear ribonucleoprotein F	IPI00220528	10 kDa	1	0	1	1	0	2	0.6514
CSNK2B;LY6G5B	CSNK2B;LY6G5B Casein kinase II subunit beta	IPI00010865 (+1)	25 kDa	1	0	1	2	0	1	0.6514
RAB7A	RAB7A Ras-related protein Rab-7a	IPI00016342	23 kDa	1	0	1	1	0	2	0.6514
DAPK3	DAPK3 Death-associated protein kinase 3	IPI00015213	53 kDa	2	0	1	0	1	1	0.6514
DCTN3	DCTN3 Isoform 2 of Dynactin subunit 3	IPI00013654 (+4)	19 kDa	1	0	1	0	1	2	0.6514
CPNE3	CPNE3 Copine-3	IPI00024403	60 kDa	1	1	0	2	1	0	0.6514
RBM25	RBM25 RNA binding motif protein 25	IPI00004273	100 kDa	1	0	1	1	2	0	0.6514
NEK7	NEK7 Serine/threonine-protein kinase Nek7	IPI00152658	35 kDa	2	0	1	1	0	1	0.6514
PRKAG1	PRKAG1 5'-AMP-activated protein kinase subunit gamma-1	IPI00413318 (+2)	38 kDa	0	2	1	0	1	1	0.6514
UBA6	UBA6 Isoform 1 of Ubiquitin-like modifier-activating enzyme 6	IPI00023647 (+1)	118 kDa	1	0	2	1	0	1	0.6514
SCARB2	SCARB2 Lysosome membrane protein 2	IPI00217766	54 kDa	1	2	0	1	1	0	0.6514
EIF4G1	EIF4G1 eukaryotic translation initiation factor 4 gamma, 1 isoform 2	IPI00384463 (+5)	167 kDa	14	31	22	17	22	20	0.6545
COL18A1	COL18A1 Isoform 2 of Collagen alpha-1(XVIII) chain precursor	IPI00022822 (+2)	154 kDa	2	1	5	4	4	2	0.6608
PYCR1	PYCR1 pyrroline-5-carboxylate reductase 1 isoform 2	IPI00376503 (+1)	33 kDa	1	3	1	3	0	4	0.6608
PSMC5	PSMC5 26S protease regulatory subunit 8	IPI00023919 (+1)	46 kDa	4	1	0	1	3	3	0.6608
TRIM25	TRIM25 Tripartite motif-containing protein 25	IPI00029629	71 kDa	4	7	6	2	10	9	0.6667
MEST	MEST Isoform 1 of Mesoderm-specific transcript homolog protein	IPI00298947 (+2)	39 kDa	1	1	1	0	2	2	0.6667
DKC1	DKC1 H/ACA ribonucleoprotein complex subunit 4	IPI00221394 (+5)	58 kDa	2	0	0	1	1	1	0.6667
PSMD9	PSMD9 Isoform p27-L of 26S proteasome non-ATPase regulatory subunit 9	IPI00010860 (+2)	25 kDa	1	1	1	2	0	0	0.6667
YBX1	YBX1 Nuclease-sensitive element-binding protein 1	IPI00031812	36 kDa	36	34	31	31	29	37	0.6674
ATP2B4	ATP2B4 Isoform XD of Plasma membrane calcium-transporting ATPase 4	IPI00012490 (+3)	138 kDa	14	10	15	16	11	15	0.6675
EFTUD2	EFTUD2 116 kDa U5 small nuclear ribonucleoprotein component	IPI00003519	109 kDa	13	3	17	19	10	11	0.6677
TAGLN2	TAGLN2 Transgelin-2	IPI00550363	22 kDa	9	2	6	11	4	6	0.6702
CD44	CD44 Isoform 12 of CD44 antigen precursor	IPI00297160 (+13)	39 kDa	0	1	3	2	0	4	0.6702
GAPDH	GAPDH Glyceraldehyde-3-phosphate dehydrogenase	IPI00219018	36 kDa	28	32	28	31	23	30	0.6716
RPL35	RPL35 60S ribosomal protein L35	IPI00412607	15 kDa	15	7	14	8	12	12	0.6716
AHNAK	AHNAK Neuroblast differentiation-associated protein AHNAK	IPI00021812	629 kDa	351	380	222	191	383	278	0.6717
TCP1	TCP1 T-complex protein 1 subunit alpha	IPI00290566	60 kDa	9	10	9	7	14	10	0.6746
VCAN	VCAN Isoform V0 of Versican core protein precursor	IPI00009802	373 kDa	19	0	27	29	0	0	0.6751
AHNAK2	AHNAK2 Isoform 1 of Protein AHNAK2	IPI00856045 (+1)	617 kDa	1	1	0	0	4	0	0.6756
MYO18A	MYO18A Isoform 2 of Myosin-XVIIIa	IPI00334410 (+4)	196 kDa	0	4	0	1	0	1	0.6756
HLA-B;HLA-A;HLA-C;LOC441528;XXbac-BPG181B23.1;LOC728687;MICA;LOC100133382	HLA-B;HLA-A;HLA-C;LOC441528;XXbac-BPG181B23.1;LOC728687;MICA;LOC100133382 HLA class I histocompatibility antigen, B-59 alpha chain precursor	IPI00472073 (+9)	41 kDa	0	4	0	1	0	1	0.6756
RPL13A	RPL13A 60S ribosomal protein L13a	IPI00304612	24 kDa	31	24	8	33	21	20	0.6774
ANXA1	ANXA1 Annexin A1	IPI00218918	39 kDa	9	11	8	8	7	11	0.6779
BAT1	BAT1 Isoform 2 of Spliceosome RNA helicase BAT1	IPI00641829 (+1)	51 kDa	3	0	2	0	3	4	0.6779
PGD	PGD 6-phosphogluconate dehydrogenase, decarboxylating	IPI00219525 (+1)	53 kDa	4	3	0	0	3	2	0.6779
SERPINE1	SERPINE1 Plasminogen activator inhibitor 1 precursor	IPI00007118	45 kDa	7	7	7	11	4	9	0.6784
H2AFY	H2AFY H2A histone family, member Y isoform 2	IPI00059366 (+2)	39 kDa	10	0	10	6	3	6	0.6792
DDOST	DDOST dolichyl-diphosphooligosaccharide-protein glycosyltransferase precursor	IPI00297084	51 kDa	7	6	1	5	1	5	0.6843
VPS35	VPS35 Vacuolar protein sorting-associated protein 35	IPI00018931	92 kDa	8	8	14	11	8	8	0.685
INF2	INF2 Isoform 2 of Inverted formin-2	IPI00876962 (+1)	135 kDa	3	3	2	3	1	3	0.685
GNB1	GNB1 Guanine nucleotide-binding protein G(I)/G(S)/G(T) subunit beta-1	IPI00026268 (+1)	37 kDa	2	4	2	2	3	2	0.685
ALDH16A1	ALDH16A1 Isoform 1 of Aldehyde dehydrogenase family 16 member A1	IPI00217920	85 kDa	1	1	5	1	1	3	0.685
GNA11	GNA11 Guanine nucleotide-binding protein subunit alpha-11	IPI00305551	42 kDa	2	2	0	1	2	2	0.685
CARS	CARS cysteinyl-tRNA synthetase isoform c	IPI00027443 (+3)	95 kDa	2	0	2	1	2	2	0.685
FKBP9	FKBP9 FK506-binding protein 9 precursor	IPI00182126 (+1)	63 kDa	2	1	1	1	3	1	0.685
SMARCA4	SMARCA4 SMARCA4 isoform 2	IPI00029822 (+1)	188 kDa	0	0	4	0	2	0	0.685
SKIV2L2	SKIV2L2 Superkiller viralicidic activity 2-like 2	IPI00647217	118 kDa	0	0	2	4	0	0	0.685
DRG2	DRG2 Developmentally-regulated GTP-binding protein 2	IPI00022697 (+1)	41 kDa	0	2	0	0	1	0	0.685
DNAJB1	DNAJB1 DnaJ homolog subfamily B member 1	IPI00015947	38 kDa	0	2	0	0	1	0	0.685
H1FX	H1FX Histone H1x	IPI00021924	22 kDa	0	0	1	0	0	2	0.685
TWF1	TWF1 Isoform 3 of Twinfilin-1	IPI00815767 (+1)	41 kDa	0	2	0	0	0	1	0.685
FUBP3	FUBP3 Isoform 1 of Far upstream element-binding protein 3	IPI00377261	62 kDa	1	0	0	0	2	0	0.685
RALBP1	RALBP1 RalA-binding protein 1	IPI00009544 (+1)	76 kDa	0	0	2	0	0	1	0.685
MICAL1	MICAL1 Isoform 1 of NEDD9-interacting protein with calponin homology and LIM domains	IPI00157757	118 kDa	0	0	2	1	0	0	0.685
SEC24A	SEC24A Similar to Protein transport protein Sec24A	IPI00221338 (+1)	119 kDa	0	0	2	1	0	0	0.685
EEFSEC	EEFSEC Selenocysteine-specific elongation factor	IPI00028050	65 kDa	0	2	0	0	0	1	0.685
COPG2	COPG2 Coatomer subunit gamma-2	IPI00002557	98 kDa	0	0	4	0	0	2	0.685
ALDH9A1	ALDH9A1 aldehyde dehydrogenase 9A1	IPI00479877 (+1)	56 kDa	0	2	0	0	0	1	0.685
PRPF3	PRPF3 Isoform 1 of U4/U6 small nuclear ribonucleoprotein Prp3	IPI00005861 (+1)	78 kDa	0	0	1	2	0	0	0.685
NUP155	NUP155 Isoform 1 of Nuclear pore complex protein Nup155	IPI00026625 (+1)	155 kDa	2	0	0	0	0	1	0.685
PRPF4B	PRPF4B Serine/threonine-protein kinase PRP4 homolog	IPI00013721	117 kDa	0	0	1	0	2	0	0.685
PGM2	PGM2 Phosphoglucomutase-2	IPI00550364	68 kDa	0	2	0	0	0	1	0.685
FAM114A1	FAM114A1 Protein NOXP20	IPI00031670	61 kDa	0	1	0	0	0	2	0.685
SC65	SC65 Nucleolar autoantigen No55	IPI00642798	60 kDa	1	0	0	2	0	0	0.685
TOLLIP	TOLLIP Toll-interacting protein	IPI00100154 (+1)	30 kDa	0	0	2	1	0	0	0.685
PPP1R9B	PPP1R9B protein phosphatase 1, regulatory subunit 9B	IPI00045550	89 kDa	2	0	0	1	0	0	0.685
OXSR1	OXSR1 Serine/threonine-protein kinase OSR1	IPI00010080	58 kDa	0	2	0	0	0	1	0.685
PARP9	PARP9 Isoform 1 of Poly [ADP-ribose] polymerase 9	IPI00027803 (+2)	96 kDa	0	0	2	1	0	0	0.685
HBA2;HBA1	HBA2;HBA1 Hemoglobin subunit alpha	IPI00410714 (+2)	15 kDa	0	0	2	0	1	0	0.685
RPS6KA3	RPS6KA3 Ribosomal protein S6 kinase alpha-3	IPI00020898	84 kDa	0	0	2	0	1	0	0.685
JUP	JUP Junction plakoglobin	IPI00554711 (+1)	82 kDa	0	0	2	1	0	0	0.685
PAPSS2	PAPSS2 Isoform A of Bifunctional 3'-phosphoadenosine 5'-phosphosulfate synthetase 2	IPI00030009 (+1)	70 kDa	0	0	2	0	0	1	0.685
ANKRD28	ANKRD28 Isoform 1 of Ankyrin repeat domain-containing protein 28	IPI00477505 (+2)	117 kDa	0	0	1	0	0	2	0.685
TRIO	TRIO Triple functional domain protein (EC 2.7.11.1) (PTPRF-interacting protein). Isoform 2	IPI00479523 (+1)	324 kDa	0	1	0	2	0	0	0.685
CTAGE5	CTAGE5 Isoform MEA6 of Cutaneous T-cell lymphoma-associated antigen 5	IPI00006122 (+5)	91 kDa	0	1	0	0	2	0	0.685
IMPDH2	IMPDH2 Inosine-5'-monophosphate dehydrogenase 2	IPI00291510	56 kDa	8	9	4	3	9	6	0.6873
CYFIP1	CYFIP1 Isoform 1 of Cytoplasmic FMR1-interacting protein 1	IPI00644231	145 kDa	18	27	19	19	21	20	0.6914
ARHGEF2	ARHGEF2 Rho/rac guanine nucleotide exchange factor (GEF) 2	IPI00291316 (+3)	112 kDa	8	11	12	13	10	10	0.6918
COL6A2	COL6A2 Isoform 2C2 of Collagen alpha-2(VI) chain precursor	IPI00304840	109 kDa	15	23	11	16	17	11	0.704
RPS6	RPS6 40S ribosomal protein S6	IPI00021840	29 kDa	8	10	11	13	9	9	0.7047
CCT2	CCT2 T-complex protein 1 subunit beta	IPI00297779	57 kDa	8	8	3	6	4	13	0.7047
DSP	DSP Isoform DPI of Desmoplakin	IPI00013933 (+1)	332 kDa	0	2	5	1	1	3	0.7047
PDLIM1	PDLIM1 PDZ and LIM domain protein 1	IPI00010414	36 kDa	12	16	14	11	14	15	0.7096
HNRNPL	HNRNPL heterogeneous nuclear ribonucleoprotein L isoform a	IPI00027834	64 kDa	7	8	3	5	11	5	0.7114
RPL18	RPL18 60S ribosomal protein L18	IPI00215719	22 kDa	40	39	21	45	30	34	0.7143
ILF3	ILF3 Isoform 5 of Interleukin enhancer-binding factor 3	IPI00219330 (+5)	75 kDa	28	8	30	25	23	27	0.7144
PTPN23	PTPN23 Tyrosine-protein phosphatase non-receptor type 23	IPI00034006	179 kDa	2	6	7	3	5	5	0.7159
ERH	ERH Enhancer of rudimentary homolog	IPI00029631	12 kDa	5	0	4	3	1	3	0.7159
ATP6V1B2	ATP6V1B2 Vacuolar ATP synthase subunit B, brain isoform	IPI00007812	57 kDa	3	3	1	0	4	5	0.7159
KRT5	KRT5 Keratin, type II cytoskeletal 5	IPI00009867	62 kDa	11	16	32	23	21	23	0.7161
EIF2C2	EIF2C2 eukaryotic translation initiation factor 2C, 2	IPI00745433	97 kDa	2	0	7	1	5	6	0.7183
ANXA2	ANXA2 Annexin A2	IPI00455315	39 kDa	47	36	32	44	31	33	0.7188
MVP	MVP Major vault protein	IPI00000105	99 kDa	33	49	32	51	32	40	0.7197
ITGAV	ITGAV Isoform 1 of Integrin alpha-V precursor	IPI00027505 (+1)	116 kDa	1	4	3	3	1	6	0.7211
MYO6	MYO6 Myosin	IPI00844172	145 kDa	22	22	26	26	24	22	0.7247
ACTR2	ACTR2 Actin-related protein 2	IPI00005159 (+1)	45 kDa	9	8	7	7	9	7	0.7247
CPT1A	CPT1A Isoform 1 of Carnitine O-palmitoyltransferase I, liver isoform	IPI00032038 (+1)	88 kDa	4	3	2	2	4	4	0.7247
GYG1	GYG1 Isoform GN-1L of Glycogenin-1	IPI00180386 (+3)	39 kDa	2	4	4	3	2	4	0.7247
STT3B	STT3B Dolichyl-diphosphooligosaccharide--protein glycosyltransferase subunit STT3B	IPI00152377	94 kDa	1	3	2	1	3	3	0.7247
RPL37A	RPL37A 60S ribosomal protein L37a	IPI00414860	10 kDa	1	1	3	1	3	2	0.7247
MDH2	MDH2 Malate dehydrogenase, mitochondrial precursor	IPI00291006	36 kDa	1	3	1	3	1	2	0.7247
MIA3	MIA3 Isoform 1 of Melanoma inhibitory activity protein 3 precursor	IPI00455473 (+2)	214 kDa	1	3	2	1	3	1	0.7247
EIF2C1	EIF2C1 Eukaryotic translation initiation factor 2C 1	IPI00007736	97 kDa	2	1	3	1	3	3	0.7247
COL15A1	COL15A1 Collagen alpha-1(XV) chain precursor	IPI00295414	142 kDa	2	2	0	2	0	1	0.7247
SH3GL1	SH3GL1 Endophilin-A2	IPI00019169 (+1)	41 kDa	2	0	0	2	0	1	0.7247
NCLN	NCLN Isoform 1 of Nicalin precursor	IPI00470649 (+1)	63 kDa	0	2	0	0	2	1	0.7247
PRKAR2A	PRKAR2A PRKAR2A protein	IPI00063234 (+1)	43 kDa	2	0	0	1	2	0	0.7247
EXOC4	EXOC4 Exocyst complex component 4	IPI00059279	111 kDa	0	0	2	1	0	2	0.7247
DVL3	DVL3 Protein kinase C-binding protein RACK8	IPI00383832 (+1)	77 kDa	0	0	2	1	0	2	0.7247
VDAC1	VDAC1 Voltage-dependent anion-selective channel protein 1	IPI00216308	31 kDa	0	1	2	0	0	2	0.7247
PPP1R12B	PPP1R12B Isoform 4 of Protein phosphatase 1 regulatory subunit 12B	IPI00028641 (+2)	24 kDa	0	0	2	2	0	1	0.7247
HDLBP	HDLBP Vigilin	IPI00022228	141 kDa	49	72	46	52	54	51	0.7256
sp_ALBU_BOVIN	sp_ALBU_BOVIN	IPIsp_ALBU_BOVIN	69 kDa	217	335	238	245	230	269	0.7261
EPS8	EPS8 Epidermal growth factor receptor kinase substrate 8	IPI00290337	92 kDa	1	3	9	4	6	6	0.7273
EIF3I	EIF3I Eukaryotic translation initiation factor 3 subunit I	IPI00012795	37 kDa	2	8	0	3	1	3	0.7273
MYCBP2	MYCBP2 MYC binding protein 2	IPI00289776 (+1)	510 kDa	1	0	4	1	5	1	0.7292
ATP2A2	ATP2A2 Isoform SERCA2A of Sarcoplasmic/endoplasmic reticulum calcium ATPase 2	IPI00177817 (+2)	110 kDa	8	5	21	7	10	11	0.7306
PDLIM7	PDLIM7 Isoform 1 of PDZ and LIM domain protein 7	IPI00023122	50 kDa	32	29	16	21	25	25	0.7322
SEC23A	SEC23A Protein transport protein Sec23A	IPI00017375	86 kDa	10	13	21	12	13	15	0.7327
DPYSL2	DPYSL2 Dihydropyrimidinase-related protein 2	IPI00257508	62 kDa	24	24	28	22	30	27	0.7345
DDX1	DDX1 ATP-dependent RNA helicase DDX1	IPI00293655	82 kDa	18	15	29	23	21	23	0.7361
RPL5	RPL5 60S ribosomal protein L5	IPI00000494	34 kDa	10	7	7	14	7	6	0.7364
HSPB6	HSPB6 Heat-shock protein beta-6	IPI00022433	19 kDa	12	2	12	11	11	8	0.7385
CDC42BPA	CDC42BPA Isoform 5 of Serine/threonine-protein kinase MRCK alpha	IPI00550263 (+4)	196 kDa	2	5	7	3	8	0	0.7401
DOCK11	DOCK11 Uncharacterized protein DOCK11	IPI00411452 (+1)	238 kDa	3	6	4	4	4	4	0.7418
RALY	RALY RNA binding protein (Fragment)	IPI00011268 (+3)	33 kDa	5	0	5	5	4	3	0.7418
TARDBP	TARDBP TDP43	IPI00025815	45 kDa	3	1	0	1	1	1	0.7418
SAMHD1	SAMHD1 SAM domain and HD domain-containing protein 1	IPI00294739	72 kDa	1	1	1	0	3	1	0.7418
PDLIM5	PDLIM5 PDZ and LIM domain protein 5	IPI00007935	64 kDa	30	45	25	26	33	34	0.7439
UBR4	UBR4 Isoform 3 of E3 ubiquitin-protein ligase UBR4	IPI00646605 (+2)	572 kDa	17	33	27	16	35	18	0.7441
GOLGA2	GOLGA2 Golgin subfamily A member 2	IPI00413895	113 kDa	2	4	5	3	3	4	0.7471
LRRC47	LRRC47 Leucine-rich repeat-containing protein 47	IPI00170935	63 kDa	3	2	2	1	4	3	0.7471
CBR1	CBR1 Carbonyl reductase [NADPH] 1	IPI00295386	30 kDa	1	2	2	1	0	3	0.7471
SH3BGRL3	SH3BGRL3 Putative uncharacterized protein	IPI00010402 (+2)	24 kDa	3	0	1	2	2	1	0.7471
SSBP1	SSBP1 Single-stranded DNA-binding protein, mitochondrial precursor	IPI00029744	17 kDa	2	1	1	0	2	3	0.7471
CUL1	CUL1 Cullin-1	IPI00014310	90 kDa	1	2	2	0	1	3	0.7471
HIP1	HIP1 huntingtin interacting protein 1	IPI00782965	116 kDa	1	0	3	2	1	2	0.7471
GNL1	GNL1 HSR1 protein	IPI00384745 (+1)	62 kDa	1	1	2	0	3	2	0.7471
RPL4	RPL4 60S ribosomal protein L4	IPI00003918	48 kDa	28	45	14	28	25	24	0.7478
AKAP12	AKAP12 A-kinase anchor protein 12 isoform 2	IPI00217683 (+3)	182 kDa	4	9	8	6	7	10	0.7489
KRT14	KRT14 Keratin, type I cytoskeletal 14	IPI00384444	52 kDa	0	10	24	20	10	12	0.7489
COPG	COPG Coatomer subunit gamma	IPI00783982	98 kDa	8	8	16	9	11	9	0.7509
RPS25	RPS25 40S ribosomal protein S25	IPI00012750	14 kDa	7	3	9	6	8	7	0.7538
SARS	SARS Seryl-tRNA synthetase, cytoplasmic	IPI00220637 (+1)	59 kDa	3	6	0	2	5	4	0.7542
MAP1B	MAP1B Microtubule-associated protein 1B	IPI00008868	271 kDa	36	50	42	34	57	45	0.7544
HSPA8	HSPA8 Isoform 1 of Heat shock cognate 71 kDa protein	IPI00003865	71 kDa	47	36	38	37	43	37	0.7568
PRMT1	PRMT1 HMT1 hnRNP methyltransferase-like 2 isoform 1	IPI00018522 (+2)	42 kDa	1	6	0	1	1	3	0.7576
PXN	PXN Isoform Alpha of Paxillin	IPI00220030 (+2)	61 kDa	1	3	1	0	6	1	0.7576
CALD1	CALD1 Isoform 1 of Caldesmon	IPI00014516	93 kDa	206	149	160	168	174	192	0.7595
MYH10	MYH10 Isoform 1 of Myosin-10	IPI00397526 (+1)	229 kDa	421	201	280	307	359	305	0.7632
LDHB	LDHB L-lactate dehydrogenase B chain	IPI00219217	37 kDa	4	12	4	10	5	8	0.7636
FAM98A	FAM98A Protein FAM98A	IPI00174442 (+2)	55 kDa	1	6	0	2	3	0	0.7669
ALDH18A1	ALDH18A1 Isoform Long of Delta-1-pyrroline-5-carboxylate synthetase	IPI00008982 (+1)	87 kDa	8	6	11	6	10	11	0.7676
AP2A2	AP2A2 Adaptor-related protein complex 2, alpha 2 subunit variant (Fragment)	IPI00016621	104 kDa	10	17	20	11	21	19	0.7697
FLNB	FLNB Filamin B	IPI00477536	277 kDa	284	263	242	222	281	266	0.7716
FSCN1	FSCN1 Fascin	IPI00163187 (+1)	55 kDa	9	3	4	8	5	5	0.7726
TXLNA	TXLNA Alpha-taxilin	IPI00470779	62 kDa	2	5	4	3	5	4	0.7726
FAM129B	FAM129B Niban-like protein 1	IPI00456750 (+1)	83 kDa	2	1	4	3	1	2	0.7726
ACO1	ACO1 Cytoplasmic aconitate hydratase	IPI00008485	98 kDa	1	2	4	1	2	3	0.7726
PCBP2	PCBP2 poly(rC)-binding protein 2 isoform b	IPI00012066 (+3)	38 kDa	4	7	5	5	4	6	0.7726
GSK3B	GSK3B Isoform 1 of Glycogen synthase kinase-3 beta	IPI00028570 (+1)	47 kDa	2	3	1	0	2	3	0.7726
GSPT1	GSPT1 Eukaryotic peptide chain release factor GTP-binding subunit ERF3A	IPI00218829 (+1)	56 kDa	2	3	0	2	1	3	0.7726
SERPINB6	SERPINB6 Putative uncharacterized protein DKFZp686I04222	IPI00413451 (+1)	46 kDa	0	3	1	0	1	2	0.7726
HERC4	HERC4 Isoform 1 of Probable E3 ubiquitin-protein ligase HERC4	IPI00333067 (+2)	119 kDa	2	0	1	3	1	0	0.7726
NT5C2	NT5C2 Cytosolic purine 5'-nucleotidase	IPI00029054 (+1)	65 kDa	3	1	0	2	0	1	0.7726
DYNC1H1	DYNC1H1 Cytoplasmic dynein 1 heavy chain 1	IPI00456969	532 kDa	238	269	282	239	326	252	0.7766
MACF1	MACF1 Isoform 2 of Microtubule-actin cross-linking factor 1, isoforms 1/2/3/5	IPI00256861 (+2)	620 kDa	38	96	62	33	98	41	0.7777
DLAT	DLAT Dihydrolipoyllysine-residue acetyltransferase component of pyruvate dehydrogenase complex, mitochondrial precursor	IPI00021338 (+2)	66 kDa	2	4	2	2	4	1	0.778
SAMM50	SAMM50 Sorting and assembly machinery component 50 homolog	IPI00412713 (+1)	52 kDa	0	1	3	1	3	1	0.778
RPS2	RPS2 40S ribosomal protein S2	IPI00013485 (+4)	31 kDa	16	17	15	21	11	13	0.7782
TFRC	TFRC Transferrin receptor protein 1	IPI00022462	85 kDa	4	2	12	4	6	5	0.7782
SDC2	SDC2 Syndecan-2 precursor	IPI00300407 (+1)	22 kDa	4	4	3	6	3	3	0.7818
BUB3	BUB3 Mitotic checkpoint protein BUB3	IPI00013468 (+2)	37 kDa	1	4	1	2	1	2	0.7818
COTL1	COTL1 Coactosin-like protein	IPI00017704	16 kDa	3	0	3	2	2	1	0.7818
CUL3	CUL3 Isoform 1 of Cullin-3	IPI00014312 (+1)	89 kDa	0	1	1	0	0	3	0.7818
APPL2	APPL2 DCC-interacting protein 13-beta	IPI00172513	74 kDa	0	0	3	0	1	1	0.7818
SYNE1	SYNE1 Isoform 4 of Nesprin-1	IPI00247295 (+3)	1005 kDa	1	0	6	0	4	1	0.7827
TPM3	TPM3 tropomyosin 3 isoform 4	IPI00479185	29 kDa	56	0	62	66	32	40	0.784
PFKM	PFKM Isoform 1 of 6-phosphofructokinase, muscle type	IPI00743142	85 kDa	3	6	10	5	8	8	0.7873
XRCC5	XRCC5 ATP-dependent DNA helicase 2 subunit 2	IPI00220834 (+1)	83 kDa	5	11	16	10	8	11	0.7905
AP3B1	AP3B1 Isoform 1 of AP-3 complex subunit beta-1	IPI00021129	121 kDa	11	8	15	12	14	10	0.7937
RPL3	RPL3 60S ribosomal protein L3	IPI00550021 (+1)	46 kDa	28	33	11	21	21	24	0.7944
CTNNB1	CTNNB1 Isoform 1 of Catenin beta-1	IPI00017292	85 kDa	2	1	8	2	3	4	0.7959
AP2B1	AP2B1 Isoform 1 of AP-2 complex subunit beta-1	IPI00784156 (+1)	105 kDa	24	20	45	29	35	32	0.7967
SNRPD2	SNRPD2 Small nuclear ribonucleoprotein Sm D2	IPI00017963	14 kDa	3	0	3	1	3	1	0.7995
DRG1	DRG1 Developmentally-regulated GTP-binding protein 1	IPI00031836 (+1)	41 kDa	0	3	0	0	0	2	0.7995
CCT7	CCT7 T-complex protein 1 subunit eta	IPI00018465	59 kDa	8	12	12	11	8	15	0.8014
DCD	DCD Dermcidin precursor	IPI00027547 (+1)	11 kDa	0	2	3	3	0	1	0.8025
DST	DST Dystonin	IPI00642259	857 kDa	5	16	9	8	19	7	0.8033
RPL30	RPL30 60S ribosomal protein L30	IPI00219156 (+1)	13 kDa	12	6	11	7	11	13	0.8074
RPL13	RPL13 60S ribosomal protein L13	IPI00465361	24 kDa	23	20	15	19	21	20	0.8075
CCT3	CCT3 chaperonin containing TCP1, subunit 3 isoform b	IPI00290770 (+1)	60 kDa	8	9	9	7	11	9	0.8075
SFRS1	SFRS1 Isoform ASF-1 of Splicing factor, arginine/serine-rich 1	IPI00215884 (+2)	28 kDa	5	4	5	7	3	5	0.8075
RPL23	RPL23 60S ribosomal protein L23	IPI00010153 (+1)	15 kDa	4	2	6	4	4	5	0.8075
ALDH1B1	ALDH1B1 Aldehyde dehydrogenase X, mitochondrial precursor	IPI00103467	57 kDa	4	4	5	2	4	6	0.8075
NARG1	NARG1 Isoform 2 of NMDA receptor-regulated protein 1	IPI00032158 (+1)	101 kDa	2	4	6	4	3	4	0.8075
C14orf166	C14orf166 UPF0568 protein C14orf166	IPI00006980 (+1)	28 kDa	4	3	4	6	2	4	0.8075
ACSL1	ACSL1 Isoform 1 of Long-chain-fatty-acid--CoA ligase 1	IPI00012728 (+1)	78 kDa	1	2	2	0	4	2	0.8075
GBP1	GBP1 Interferon-induced guanylate-binding protein 1	IPI00028564	68 kDa	4	0	2	2	2	1	0.8075
MACF1	MACF1 Microtubule-actin cross-linking factor 1, isoform 4	IPI00432363 (+1)	670 kDa	50	109	76	38	119	55	0.8109
HIST2H4A;HIST1H4C;HIST1H4A;HIST1H4I;HIST1H4E;HIST1H4F;HIST1H4K;HIST1H4H;HIST4H4;HIST1H4L;HIST1H4D;HIST1H4J;HIST2H4B;HIST1H4B	HIST2H4A;HIST1H4C;HIST1H4A;HIST1H4I;HIST1H4E;HIST1H4F;HIST1H4K;HIST1H4H;HIST4H4;HIST1H4L;HIST1H4D;HIST1H4J;HIST2H4B;HIST1H4B Histone H4	IPI00453473	11 kDa	78	5	79	70	55	57	0.8143
PLOD2	PLOD2 Isoform 2 of Procollagen-lysine,2-oxoglutarate 5-dioxygenase 2 precursor	IPI00337495 (+1)	87 kDa	2	3	6	4	3	3	0.8143
PDIA5	PDIA5 Protein disulfide-isomerase A5 precursor	IPI00031479	60 kDa	1	4	0	1	1	2	0.8143
NARS	NARS Asparaginyl-tRNA synthetase, cytoplasmic	IPI00306960	63 kDa	11	15	10	11	17	10	0.8149
PCK2	PCK2 mitochondrial phosphoenolpyruvate carboxykinase 2 isoform 1 precursor	IPI00797038	71 kDa	3	6	6	4	7	5	0.8149
LAMP1	LAMP1 lysosomal-associated membrane protein 1	IPI00004503 (+1)	45 kDa	2	5	2	4	1	3	0.8149
CTPS	CTPS CTP synthase 1	IPI00290142	67 kDa	1	4	3	2	5	2	0.8149
DYNC1LI1	DYNC1LI1 Cytoplasmic dynein 1 light intermediate chain 1	IPI00007675	57 kDa	2	3	0	1	4	1	0.8149
OLA1	OLA1 Isoform 1 of Obg-like ATPase 1	IPI00290416	45 kDa	3	1	0	3	0	0	0.8149
AP2A1	AP2A1 Isoform B of AP-2 complex subunit alpha-1	IPI00256684 (+1)	105 kDa	23	22	40	25	29	36	0.8187
HSPA9	HSPA9 Stress-70 protein, mitochondrial precursor	IPI00007765	74 kDa	11	9	13	7	15	13	0.8187
STAT3	STAT3 Isoform Del-701 of Signal transducer and activator of transcription 3	IPI00306436 (+2)	88 kDa	4	2	6	3	5	3	0.8187
EIF4B	EIF4B Eukaryotic translation initiation factor 4B	IPI00012079 (+1)	69 kDa	5	2	1	2	4	3	0.8187
CAPN1	CAPN1 Calpain-1 catalytic subunit	IPI00011285	82 kDa	11	11	17	10	15	16	0.819
ENAH	ENAH Isoform 2 of Protein enabled homolog	IPI00374054 (+2)	64 kDa	11	7	7	8	8	8	0.8259
DDX27	DDX27 Probable ATP-dependent RNA helicase DDX27	IPI00293078	90 kDa	0	0	4	1	1	1	0.8259
SEC24D	SEC24D SEC24 related gene family, member D	IPI00218288 (+1)	113 kDa	7	10	15	13	8	9	0.8265
COL3A1	COL3A1 Isoform 1 of Collagen alpha-1(III) chain precursor	IPI00021033	139 kDa	22	37	17	16	43	24	0.8271
PDIA6	PDIA6 Isoform 2 of Protein disulfide-isomerase A6 precursor	IPI00299571 (+1)	54 kDa	11	7	4	3	7	10	0.8276
ARPC2	ARPC2 Actin-related protein 2/3 complex subunit 2	IPI00005161	34 kDa	8	14	6	11	6	9	0.8277
MAP4	MAP4 Isoform 1 of Microtubule-associated protein 4	IPI00396171 (+2)	121 kDa	28	26	21	28	21	24	0.8298
FNDC3B	FNDC3B Isoform 1 of Fibronectin type III domain-containing protein 3B	IPI00217490	133 kDa	4	6	2	5	2	4	0.8298
UBAP2L	UBAP2L Isoform 1 of Ubiquitin-associated protein 2-like	IPI00514856	115 kDa	2	4	0	2	0	3	0.8298
ARS2	ARS2 Isoform 2 of Arsenite-resistance protein 2	IPI00220038 (+3)	100 kDa	3	0	2	0	2	4	0.8298
ASPH	ASPH Aspartyl/asparaginyl beta-hydroxylase	IPI00294834	86 kDa	7	11	7	11	4	12	0.83
LMOD1	LMOD1 Leiomodin 1	IPI00414008 (+1)	70 kDa	18	17	17	13	15	22	0.831
CCT6A	CCT6A T-complex protein 1 subunit zeta	IPI00027626	58 kDa	12	7	3	5	6	9	0.8311
IMMT	IMMT Isoform 1 of Mitochondrial inner membrane protein	IPI00009960 (+1)	84 kDa	14	9	27	14	21	19	0.8317
CLTA	CLTA Isoform Non-brain of Clathrin light chain A	IPI00216393	24 kDa	4	3	5	10	3	1	0.8333
RNPEP	RNPEP Aminopeptidase B	IPI00642211	73 kDa	0	4	4	2	3	4	0.8333
PSMD11	PSMD11 Proteasome 26S non-ATPase subunit 11 variant (Fragment)	IPI00105598	48 kDa	4	0	0	0	1	2	0.8333
ASCC3L1	ASCC3L1 Isoform 1 of U5 small nuclear ribonucleoprotein 200 kDa helicase	IPI00420014	245 kDa	14	5	17	18	9	12	0.834
SHMT2	SHMT2 Serine hydroxymethyltransferase, mitochondrial precursor	IPI00002520 (+1)	56 kDa	5	6	3	2	5	6	0.834
PARP4	PARP4 Poly [ADP-ribose] polymerase 4	IPI00296909	193 kDa	1	5	2	4	2	1	0.834
NDUFS2	NDUFS2 NADH dehydrogenase [ubiquinone] iron-sulfur protein 2, mitochondrial precursor	IPI00025239	53 kDa	3	1	1	0	4	0	0.8374
SND1	SND1 Staphylococcal nuclease domain-containing protein 1	IPI00140420	102 kDa	30	39	24	33	31	32	0.8412
NUP93	NUP93 Nuclear pore complex protein Nup93	IPI00397904	93 kDa	1	0	4	0	3	3	0.8416
SEC31A	SEC31A Isoform 3 of Protein transport protein Sec31A	IPI00305152 (+5)	122 kDa	10	19	15	16	12	18	0.8425
POSTN	POSTN Periostin, osteoblast specific factor	IPI00641231	90 kDa	8	6	14	5	9	12	0.8425
DDB1	DDB1 DNA damage-binding protein 1	IPI00293464	127 kDa	5	0	9	7	1	4	0.8448
ERC1	ERC1 Isoform 1 of ELKS/RAB6-interacting/CAST family member 1	IPI00216719	128 kDa	2	11	2	5	4	4	0.8457
PKM2	PKM2 Isoform M2 of Pyruvate kinase isozymes M1/M2	IPI00479186	58 kDa	56	64	51	47	65	55	0.846
RBMX	RBMX Heterogeneous nuclear ribonucleoprotein G	IPI00304692	42 kDa	10	0	3	7	3	5	0.8474
LAMB1	LAMB1 Laminin subunit beta-1 precursor	IPI00013976 (+1)	198 kDa	2	2	6	4	5	2	0.8482
G3BP1	G3BP1 Ras GTPase-activating protein-binding protein 1	IPI00012442	52 kDa	3	5	3	3	6	1	0.8482
HNRNPA3	HNRNPA3 Isoform 1 of Heterogeneous nuclear ribonucleoprotein A3	IPI00419373	40 kDa	19	10	17	18	14	12	0.8506
FKBP3	FKBP3 FK506-binding protein 3	IPI00024157	25 kDa	6	2	3	6	2	4	0.8512
PRKCA	PRKCA Protein kinase C alpha type	IPI00385449	77 kDa	2	6	3	2	6	4	0.8512
MMP14	MMP14 Matrix metalloproteinase-14 precursor	IPI00218398 (+1)	66 kDa	2	4	0	4	3	0	0.8512
DLD	DLD Dihydrolipoyl dehydrogenase, mitochondrial precursor	IPI00015911	54 kDa	2	4	0	0	4	3	0.8512
SF3A1	SF3A1 Splicing factor 3 subunit 1	IPI00017451	89 kDa	7	4	8	5	6	9	0.8541
ASCC3	ASCC3 Activating signal cointegrator 1 complex subunit 3	IPI00430472	251 kDa	2	4	4	6	2	1	0.8543
IDH1	IDH1 Isocitrate dehydrogenase [NADP] cytoplasmic	IPI00027223	47 kDa	4	7	2	3	5	6	0.8571
SUB1	SUB1 Activated RNA polymerase II transcriptional coactivator p15	IPI00221222	14 kDa	5	0	3	5	2	2	0.8593
EIF3D	EIF3D Eukaryotic translation initiation factor 3 subunit D	IPI00006181 (+1)	64 kDa	0	4	4	1	5	3	0.8593
HNRNPA1	HNRNPA1 Isoform A1-B of Heterogeneous nuclear ribonucleoprotein A1	IPI00215965 (+5)	39 kDa	10	10	11	14	9	9	0.8626
TPM1	TPM1 tropomyosin 1 alpha chain isoform 3	IPI00604537	33 kDa	99	0	101	108	57	56	0.8638
HSD17B4	HSD17B4 Peroxisomal multifunctional enzyme type 2	IPI00019912	80 kDa	10	12	6	9	9	9	0.8675
PLOD3	PLOD3 Procollagen-lysine,2-oxoglutarate 5-dioxygenase 3 precursor	IPI00030255	85 kDa	8	9	8	8	11	5	0.8675
SCFD1	SCFD1 Sec1 family domain-containing protein 1	IPI00165261 (+1)	72 kDa	0	5	5	2	4	5	0.8709
PDGFRB	PDGFRB Beta-type platelet-derived growth factor receptor precursor	IPI00015902	124 kDa	11	6	10	7	11	10	0.8722
TGFB1I1	TGFB1I1 Isoform 1 of Transforming growth factor beta-1-induced transcript 1 protein	IPI00761017	50 kDa	3	5	4	1	7	5	0.874
H1F0	H1F0 Histone H1.0	IPI00550239	21 kDa	6	0	5	3	3	4	0.876
TPM4	TPM4 Isoform 2 of Tropomyosin alpha-4 chain	IPI00216975	33 kDa	87	22	78	87	45	67	0.8766
MPRIP	MPRIP Isoform 3 of Myosin phosphatase Rho-interacting protein	IPI00166518 (+2)	114 kDa	12	0	7	2	9	6	0.8791
ENTPD4;LOXL2	ENTPD4;LOXL2 Lysyl oxidase homolog 2 precursor	IPI00294839	87 kDa	2	1	7	3	4	2	0.8796
PPP1R12A	PPP1R12A Isoform 1 of Protein phosphatase 1 regulatory subunit 12A	IPI00183002 (+1)	115 kDa	7	2	6	3	8	5	0.882
FER1L3	FER1L3 Isoform 1 of Myoferlin	IPI00021048 (+1)	235 kDa	51	53	36	51	40	46	0.8828
TPM1	TPM1 tropomyosin 1 alpha chain isoform 2	IPI00000230	33 kDa	77	0	76	85	41	41	0.884
MYBBP1A	MYBBP1A Isoform 1 of Myb-binding protein 1A	IPI00005024 (+1)	149 kDa	1	1	7	3	2	3	0.8845
XPO1	XPO1 Exportin-1	IPI00298961 (+1)	123 kDa	1	2	6	1	1	6	0.8899
RPS20	RPS20 40S ribosomal protein S20	IPI00012493 (+1)	13 kDa	8	1	6	4	5	7	0.8921
TPM1	TPM1 tropomyosin 1 alpha chain isoform 7	IPI00216134	29 kDa	70	0	70	79	37	36	0.8928
TPM4	TPM4 Isoform 1 of Tropomyosin alpha-4 chain	IPI00010779	29 kDa	98	26	96	104	54	74	0.8946
MYH9	MYH9 Myosin-9	IPI00019502	227 kDa	948	697	548	658	900	693	0.8982
PXDN	PXDN Isoform 1 of Peroxidasin homolog precursor	IPI00016112	165 kDa	7	4	9	10	3	6	0.9001
HNRNPF	HNRNPF Heterogeneous nuclear ribonucleoprotein F	IPI00003881	46 kDa	11	11	4	8	8	9	0.9005
TOP2B	TOP2B Isoform Beta-2 of DNA topoisomerase 2-beta	IPI00027280 (+1)	183 kDa	10	15	8	13	11	8	0.9019
CALM2;CALM1;CALM3	CALM2;CALM1;CALM3 Calmodulin	IPI00075248 (+2)	17 kDa	0	4	3	7	1	0	0.9022
CARM1	CARM1 Isoform 1 of Histone-arginine methyltransferase CARM1	IPI00412880 (+1)	63 kDa	3	2	8	4	8	2	0.9027
PSMD2	PSMD2 26S proteasome non-ATPase regulatory subunit 2	IPI00012268	100 kDa	9	10	15	8	14	13	0.9051
NPM1	NPM1 Isoform 2 of Nucleophosmin	IPI00220740 (+2)	29 kDa	9	1	5	7	4	3	0.9062
CANX	CANX Calnexin precursor	IPI00020984	68 kDa	3	9	4	3	3	9	0.9087
CTNNA1	CTNNA1 Isoform 1 of Catenin alpha-1	IPI00215948	100 kDa	7	8	8	2	10	10	0.9126
ROCK2	ROCK2 Rho-associated protein kinase 2	IPI00307155	161 kDa	11	6	11	6	14	9	0.9131
PARP1	PARP1 Poly [ADP-ribose] polymerase 1	IPI00449049	113 kDa	6	6	2	10	3	2	0.9142
TPM2	TPM2 Isoform 2 of Tropomyosin beta chain	IPI00220709	33 kDa	133	29	113	133	70	85	0.9144
GNB2L1	GNB2L1 Lung cancer oncogene 7	IPI00641950 (+1)	38 kDa	11	14	13	18	9	12	0.9158
KRT10	KRT10 Keratin, type I cytoskeletal 10	IPI00009865	60 kDa	21	31	50	33	42	30	0.9206
HUWE1	HUWE1 482 kDa protein	IPI00179298 (+3)	482 kDa	10	15	16	9	18	13	0.922
NME2	NME2 Nucleoside diphosphate kinase B	IPI00026260 (+2)	17 kDa	10	0	5	5	4	7	0.9222
DDX21	DDX21 Isoform 1 of Nucleolar RNA helicase 2	IPI00015953 (+1)	87 kDa	0	0	9	4	3	3	0.9222
RPL6	RPL6 60S ribosomal protein L6	IPI00329389 (+1)	33 kDa	60	71	30	59	53	53	0.9243
KRT2	KRT2 Keratin, type II cytoskeletal 2 epidermal	IPI00021304 (+1)	66 kDa	17	31	48	28	34	37	0.9246
TGFBI	TGFBI Transforming growth factor-beta-induced protein ig-h3 precursor	IPI00018219	75 kDa	11	7	14	5	12	14	0.9266
PABPC4	PABPC4 Isoform 1 of Polyadenylate-binding protein 4	IPI00012726 (+3)	71 kDa	17	14	12	11	20	11	0.9267
TGM2	TGM2 Isoform 1 of Protein-glutamine gamma-glutamyltransferase 2	IPI00294578	77 kDa	45	77	55	54	60	60	0.927
PFKL	PFKL Isoform 1 of 6-phosphofructokinase, liver type	IPI00332371	85 kDa	14	13	19	15	20	10	0.9287
CCT5	CCT5 T-complex protein 1 subunit epsilon	IPI00010720	60 kDa	11	10	8	3	13	14	0.935
EHD2	EHD2 EH domain-containing protein 2	IPI00100980	61 kDa	14	18	17	16	23	11	0.9361
LPP	LPP Lipoma-preferred partner	IPI00023704	66 kDa	18	16	13	11	24	13	0.943
KRT18	KRT18 Keratin, type I cytoskeletal 18	IPI00554788	48 kDa	14	0	9	9	4	11	0.9467
TPM1	TPM1 Isoform 3 of Tropomyosin alpha-1 chain	IPI00216135	33 kDa	102	21	103	109	56	54	0.9474
COPB1	COPB1 Coatomer subunit beta	IPI00295851	107 kDa	6	13	22	10	14	16	0.9506
TLN2	TLN2 Talin-2	IPI00219299	272 kDa	0	24	22	21	0	23	0.953
PABPC1	PABPC1 Isoform 1 of Polyadenylate-binding protein 1	IPI00008524 (+1)	71 kDa	27	28	24	19	36	25	0.954
QARS	QARS Glutaminyl-tRNA synthetase	IPI00026665	90 kDa	12	6	25	14	15	13	0.9582
HIST2H3A;HIST2H3C;HIST2H3D	HIST2H3A;HIST2H3C;HIST2H3D Histone H3.2	IPI00171611	15 kDa	12	1	24	11	18	9	0.9659
sp_TRYP_PIG	sp_TRYP_PIG	IPIsp_TRYP_PIG	24 kDa	98	94	135	133	88	108	0.9729
NEXN	NEXN Isoform 1 of Nexilin	IPI00180404	81 kDa	20	2	37	20	24	14	0.9776
KRT1	KRT1 Keratin, type II cytoskeletal 1	IPI00220327 (+1)	66 kDa	35	55	70	48	59	54	0.9778
ACTB	ACTB Actin, cytoplasmic 1	IPI00021439 (+1)	42 kDa	279	107	263	214	203	227	0.9787
ACTC1	ACTC1 Actin, alpha cardiac muscle 1	IPI00023006	42 kDa	190	70	180	144	139	157	1
HSPA1B;HSPA1A	HSPA1B;HSPA1A Heat shock 70 kDa protein 1	IPI00304925 (+1)	70 kDa	21	20	22	20	21	22	1
LASP1	LASP1 Isoform 1 of LIM and SH3 domain protein 1	IPI00000861 (+1)	30 kDa	14	15	14	13	11	19	1
EIF3B	EIF3B Isoform 1 of Eukaryotic translation initiation factor 3 subunit B	IPI00396370 (+1)	92 kDa	9	14	16	18	10	11	1
HK1	HK1 Isoform 1 of Hexokinase-1	IPI00018246 (+3)	102 kDa	12	10	13	11	9	15	1
MTHFD1	MTHFD1 C-1-tetrahydrofolate synthase, cytoplasmic	IPI00218342 (+1)	102 kDa	12	10	11	10	12	11	1
PDLIM4	PDLIM4 Isoform 1 of PDZ and LIM domain protein 4	IPI00032206	35 kDa	9	13	10	11	9	12	1
CSDE1	CSDE1 Isoform Long of Cold shock domain-containing protein E1	IPI00470891 (+1)	89 kDa	5	7	19	10	10	11	1
HNRNPUL1	HNRNPUL1 Isoform 1 of Heterogeneous nuclear ribonucleoprotein U-like protein 1	IPI00013070 (+2)	96 kDa	9	7	10	8	11	7	1
HNRNPC	HNRNPC Isoform C1 of Heterogeneous nuclear ribonucleoproteins C1/C2	IPI00216592 (+1)	32 kDa	12	0	12	6	8	10	1
C22orf28	C22orf28 UPF0027 protein C22orf28	IPI00550689	55 kDa	7	13	4	5	12	7	1
GCS1	GCS1 Mannosyl-oligosaccharide glucosidase	IPI00328170	92 kDa	7	7	10	9	8	7	1
PPP1CB	PPP1CB Serine/threonine-protein phosphatase PP1-beta catalytic subunit	IPI00218236 (+2)	37 kDa	6	9	6	6	8	7	1
TJP1	TJP1 Isoform Long of Tight junction protein ZO-1	IPI00216219 (+2)	195 kDa	5	7	4	4	8	4	1
SFRS6	SFRS6 Isoform SRP55-1 of Splicing factor, arginine/serine-rich 6	IPI00012345 (+2)	40 kDa	5	4	6	3	7	5	1
HNRNPH3	HNRNPH3 Isoform 1 of Heterogeneous nuclear ribonucleoprotein H3	IPI00013877 (+2)	37 kDa	6	2	7	5	5	5	1
FLOT1	FLOT1 Flotillin-1	IPI00027438	47 kDa	10	1	4	5	6	4	1
TXN	TXN Thioredoxin	IPI00216298 (+1)	12 kDa	6	0	7	4	7	2	1
FAM62A	FAM62A Isoform 1 of Extended-synaptotagmin-1	IPI00022143 (+1)	123 kDa	2	4	6	4	2	6	1
ITGA11	ITGA11 Integrin alpha-11 precursor	IPI00215613	134 kDa	2	3	6	3	4	4	1
FBLN1	FBLN1 Isoform B of Fibulin-1 precursor	IPI00218803 (+1)	77 kDa	3	2	6	1	6	4	1
PAWR	PAWR PRKC apoptosis WT1 regulator protein	IPI00001871	37 kDa	5	2	3	3	3	4	1
RCN1	RCN1 Reticulocalbin-1 precursor	IPI00015842	39 kDa	5	3	1	2	4	3	1
STT3A	STT3A Dolichyl-diphosphooligosaccharide--protein glycosyltransferase subunit STT3A	IPI00297492	81 kDa	0	7	2	2	4	3	1
SMARCA1	SMARCA1 Isoform 1 of Probable global transcription activator SNF2L1	IPI00216046 (+2)	123 kDa	3	1	5	3	2	4	1
FBL	FBL rRNA 2'-O-methyltransferase fibrillarin	IPI00025039	34 kDa	5	0	4	4	1	4	1
DHX30	DHX30 Isoform 1 of Putative ATP-dependent RNA helicase DHX30	IPI00411733	134 kDa	1	4	3	1	5	2	1
THBS2	THBS2 Thrombospondin-2 precursor	IPI00018769 (+1)	130 kDa	6	0	6	3	7	2	1
CCDC6	CCDC6 Coiled-coil domain-containing protein 6	IPI00000634 (+2)	66 kDa	1	3	3	2	2	3	1
SNX18	SNX18 sorting nexin 18 isoform a	IPI00657938	69 kDa	2	2	3	1	5	1	1
GYS1	GYS1 GYS1 protein	IPI00157144 (+1)	76 kDa	2	2	3	3	1	3	1
NEK9	NEK9 Serine/threonine-protein kinase Nek9	IPI00301609	107 kDa	2	2	3	3	1	3	1
KARS	KARS Lysyl-tRNA synthetase	IPI00014238 (+1)	68 kDa	1	4	2	1	2	4	1
SNX6	SNX6 sorting nexin 6 isoform b	IPI00298111	48 kDa	5	2	0	2	3	2	1
SF3B2	SF3B2 splicing factor 3B subunit 2	IPI00221106 (+1)	100 kDa	4	0	3	3	1	3	1
GPC1	GPC1 Glypican-1 precursor	IPI00015688 (+2)	62 kDa	3	1	2	3	2	1	1
PSMC2	PSMC2 26S protease regulatory subunit 7	IPI00021435	49 kDa	3	1	2	2	2	2	1
SFRS10	SFRS10 Isoform 1 of Splicing factor, arginine/serine-rich 10	IPI00301503 (+3)	34 kDa	2	2	2	1	3	2	1
SRPR	SRPR Signal recognition particle receptor subunit alpha	IPI00385267	70 kDa	1	4	1	1	2	3	1
NEFM	NEFM Neurofilament medium polypeptide	IPI00217507 (+2)	102 kDa	5	0	7	6	0	6	1
CDC37	CDC37 Hsp90 co-chaperone Cdc37	IPI00013122	44 kDa	3	3	0	1	1	4	1
RPLP2	RPLP2 60S acidic ribosomal protein P2	IPI00008529	12 kDa	3	0	3	4	0	2	1
SDCCAG1	SDCCAG1 Isoform 1 of Serologically defined colon cancer antigen 1	IPI00301618	123 kDa	0	2	3	4	1	0	1
PANK4	PANK4 Pantothenate kinase 4	IPI00018946	86 kDa	2	0	3	2	2	1	1
YARS	YARS Tyrosyl-tRNA synthetase, cytoplasmic	IPI00007074	59 kDa	2	1	2	2	1	2	1
EML4	EML4 Echinoderm microtubule-associated protein-like 4	IPI00001466 (+1)	109 kDa	1	3	1	2	1	2	1
SDC1	SDC1 Syndecan-1 precursor	IPI00002441	32 kDa	1	2	2	2	2	1	1
ERAP1	ERAP1 Isoform 2 of Endoplasmic reticulum aminopeptidase 1	IPI00165949 (+1)	108 kDa	2	1	2	2	0	3	1
USP9X	USP9X ubiquitin specific protease 9, X-linked isoform 4	IPI00003964 (+1)	290 kDa	2	3	0	2	0	3	1
AGL	AGL Amylo-1,6-glucosidase, 4-alpha-glucanotransferase isoform 1 variant (Fragment)	IPI00328318 (+1)	175 kDa	2	0	3	4	1	0	1
GBA	GBA Isoform Long of Glucosylceramidase precursor	IPI00021807 (+1)	60 kDa	1	3	1	0	1	4	1
LOC729260;LIMS3	LOC729260;LIMS3 similar to LIM and senescent cell antigen-like domains 1	IPI00244212	64 kDa	6	8	0	6	4	4	1
UBE2N	UBE2N Ubiquitin-conjugating enzyme E2 N	IPI00003949 (+2)	17 kDa	2	0	2	1	1	2	1
MAT2A	MAT2A S-adenosylmethionine synthetase isoform type-2	IPI00010157	44 kDa	2	1	1	1	1	2	1
THY1	THY1 Thy-1 membrane glycoprotein precursor	IPI00022892 (+1)	18 kDa	1	2	1	1	1	2	1
ACAA2	ACAA2 3-ketoacyl-CoA thiolase, mitochondrial	IPI00001539 (+1)	42 kDa	1	3	0	1	3	0	1
SFRS7	SFRS7 Isoform 1 of Splicing factor, arginine/serine-rich 7	IPI00003377 (+3)	27 kDa	1	2	1	2	1	1	1
GNS	GNS N-acetylglucosamine-6-sulfatase precursor	IPI00012102	62 kDa	1	2	1	2	1	1	1
DLG1	DLG1 Isoform 1 of Disks large homolog 1	IPI00030351 (+7)	100 kDa	2	1	1	2	0	2	1
RBBP4	RBBP4 Histone-binding protein RBBP4	IPI00328319 (+1)	48 kDa	2	1	1	0	2	2	1
C20orf3	C20orf3 Adipocyte plasma membrane-associated protein	IPI00031131	46 kDa	2	1	1	1	2	1	1
GIT2	GIT2 Isoform 5 of ARF GTPase-activating protein GIT2	IPI00216994 (+3)	81 kDa	0	0	4	0	3	1	1
PSMA6	PSMA6 Proteasome subunit alpha type-6	IPI00029623	27 kDa	1	0	2	1	1	1	1
IFIT5	IFIT5 Interferon-induced protein with tetratricopeptide repeats 5	IPI00012756	56 kDa	1	1	1	0	1	2	1
TIMM50	TIMM50 Isoform 2 of Import inner membrane translocase subunit TIM50, mitochondrial precursor	IPI00418497 (+1)	50 kDa	0	2	1	0	1	2	1
PSMA7	PSMA7 Isoform 1 of Proteasome subunit alpha type-7	IPI00024175 (+1)	28 kDa	2	1	0	1	1	1	1
S100A11	S100A11 Protein S100-A11	IPI00013895	12 kDa	1	1	1	3	0	0	1
UQCRC1	UQCRC1 Cytochrome b-c1 complex subunit 1, mitochondrial precursor	IPI00013847	53 kDa	1	1	1	0	1	2	1
SEC63	SEC63 Translocation protein SEC63 homolog	IPI00218922	88 kDa	0	1	2	0	2	1	1
PALM2;PALM2-AKAP2	PALM2;PALM2-AKAP2 PALM2-AKAP2 protein isoform 1	IPI00032064 (+1)	122 kDa	0	2	1	1	2	0	1
STAU1	STAU1 Isoform Long of Double-stranded RNA-binding protein Staufen homolog 1	IPI00000001 (+3)	63 kDa	1	2	0	1	2	0	1
KIAA0196	KIAA0196 Strumpellin	IPI00029175 (+1)	134 kDa	1	1	1	2	0	1	1
TRA2A	TRA2A Isoform Long of Transformer-2 protein homolog	IPI00013891 (+1)	33 kDa	1	0	2	0	1	2	1
RASA1	RASA1 Isoform 1 of Ras GTPase-activating protein 1	IPI00026262 (+1)	116 kDa	2	0	1	2	0	1	1
RRP12	RRP12 Isoform 1 of RRP12-like protein	IPI00101186 (+1)	144 kDa	0	0	3	2	1	0	1
PRDX5	PRDX5 Isoform Mitochondrial of Peroxiredoxin-5, mitochondrial precursor	IPI00024915 (+3)	22 kDa	1	0	2	0	1	2	1
NEDD4	NEDD4 E3 ubiquitin-protein ligase NEDD4	IPI00009322	115 kDa	0	1	2	0	1	2	1
PSMC6	PSMC6 26S protease regulatory subunit S10B	IPI00021926	44 kDa	0	3	0	1	1	1	1
TNPO1	TNPO1 transportin 1 isoform 1	IPI00024364 (+1)	102 kDa	0	0	3	1	1	1	1
CYB5R3	CYB5R3 Isoform 1 of NADH-cytochrome b5 reductase 3	IPI00328415 (+3)	34 kDa	0	2	0	1	0	1	1
EIF3E	EIF3E Eukaryotic translation initiation factor 3 subunit E	IPI00013068	52 kDa	2	0	0	0	1	1	1
RRAGD	RRAGD Isoform 1 of Ras-related GTP-binding protein D	IPI00009737 (+2)	46 kDa	2	0	0	0	1	1	1
PBXIP1	PBXIP1 Isoform 3 of Pre-B-cell leukemia transcription factor-interacting protein 1	IPI00220556 (+2)	73 kDa	0	2	0	0	1	1	1
PGM1	PGM1 Isoform 1 of Phosphoglucomutase-1	IPI00219526 (+1)	61 kDa	0	2	0	0	2	0	1
U2AF2	U2AF2 Splicing factor U2AF 65 kDa subunit	IPI00031556 (+1)	54 kDa	2	0	0	1	1	0	1
PUM1	PUM1 Pumilio homolog 1	IPI00032355 (+3)	130 kDa	0	1	1	0	2	0	1
FAU	FAU ubiquitin-like protein fubi and ribosomal protein S30 precursor	IPI00019770 (+1)	14 kDa	1	0	1	2	0	0	1
DCTN4	DCTN4 Dynactin subunit 4	IPI00550852	52 kDa	1	1	0	2	0	0	1
PGM3	PGM3 Isoform 1 of Phosphoacetylglucosamine mutase	IPI00030116 (+1)	60 kDa	0	1	1	0	2	0	1
SCYL1	SCYL1 Isoform 4 of N-terminal kinase-like protein	IPI00062264 (+5)	86 kDa	0	0	2	0	1	1	1
PRKCSH	PRKCSH Glucosidase 2 subunit beta precursor	IPI00026154 (+2)	59 kDa	0	2	0	1	0	1	1
POP1	POP1 Ribonucleases P/MRP protein subunit POP1	IPI00293331	115 kDa	0	0	2	0	1	1	1
AKAP13	AKAP13 Isoform 2 of A-kinase anchor protein 13	IPI00065931 (+4)	308 kDa	2	0	0	0	1	1	1
TBC1D2B	TBC1D2B Isoform 1 of TBC1 domain family member 2B	IPI00550733 (+1)	110 kDa	0	0	2	1	0	1	1
SLC25A1	SLC25A1 Tricarboxylate transport protein, mitochondrial precursor	IPI00294159	34 kDa	1	1	1	2	2	2
